# Supplementary material for: Multiplex, high-throughput method to study cancer and immune cell mechanotransduction
Source: Commun Biol. 2024 Jun 1;7:674. doi: 10.1038/s42003-024-06327-x (PMC11144229; doi:10.1038/s42003-024-06327-x)
Supplement: Supplementary file 4 — Supplementary Data 1 [file 42003_2024_6327_MOESM4_ESM.xlsx]

## Sheet: Figure 4(a,b)
		Viability		Apoptosis			Table S6 The results for LNCaP two-way ANOVA comparison. Detailed statistical analysis refers to Figure 4(a,b).
	Tukey's multiple comparisons test	Summary	Adjusted P Value	Summary	Adjusted P Value
	500 Shearing Cycles
	Untreated Static vs. TRAIL Static	ns	0.0779	ns	0.3785
	Untreated Static vs. Untreated Shear	ns	0.9919	ns	>0.9999
	Untreated Static vs. TRAIL Shear	*	0.0376	ns	0.2288
	TRAIL Static vs. Untreated Shear	ns	0.1153	ns	0.3146
	TRAIL Static vs. TRAIL Shear	ns	0.9887	ns	0.988
	Untreated Shear vs. TRAIL Shear	ns	0.0562	ns	0.1778
	2,000 Shearing Cycles
	Untreated Static vs. TRAIL Static	**	0.0047	*	0.0367
	Untreated Static vs. Untreated Shear	ns	0.3655	ns	0.4898
	Untreated Static vs. TRAIL Shear	****	<0.0001	**	0.0054
	TRAIL Static vs. Untreated Shear	ns	0.2006	ns	0.4751
	TRAIL Static vs. TRAIL Shear	ns	0.4085	ns	0.9345
	Untreated Shear vs. TRAIL Shear	**	0.0026	ns	0.158
	5,000 Shearing Cycles
	Untreated Static vs. TRAIL Static	**	0.0012	*	0.0233
	Untreated Static vs. Untreated Shear	ns	0.9994	ns	0.967
	Untreated Static vs. TRAIL Shear	****	<0.0001	***	0.0002
	TRAIL Static vs. Untreated Shear	***	0.0004	ns	0.0552
	TRAIL Static vs. TRAIL Shear	ns	0.7751	ns	0.3889
	Untreated Shear vs. TRAIL Shear	****	<0.0001	***	0.0005
	Untreated Static
	500 vs. 2,000	ns	0.8243	ns	0.9137
	500 vs. 5,000	ns	0.2253	ns	0.4866
	2,000 vs. 5,000	ns	0.4872	ns	0.7059
	TRAIL Static
	500 vs. 2,000	ns	0.2749	ns	0.2987
	500 vs. 5,000	**	0.0035	*	0.027
	2,000 vs. 5,000	ns	0.1642	ns	0.4841
	Untreated Shear
	500 vs. 2,000	ns	0.1276	ns	0.145
	500 vs. 5,000	ns	0.344	ns	0.182
	2,000 vs. 5,000	ns	0.8648	ns	0.9985
	TRAIL Shear
	500 vs. 2,000	*	0.0167	ns	0.1755
	500 vs. 5,000	***	0.0005	***	0.0007
	2,000 vs. 5,000	ns	0.3766	ns	0.0688

## Sheet: Figure 4(c,d)
		Viability		Apoptosis			Table S7 The results for PC3 two-way ANOVA comparison. Detailed statistical analysis refers to Figure 4(c,d).
	Tukey's multiple comparisons test	Summary	Adjusted P Value	Summary	Adjusted P Value
	500 Shearing Cycles
	Untreated Static vs. TRAIL Static	**	0.0045	*	0.0129
	Untreated Static vs. Untreated Shear	ns	0.9998	ns	>0.9999
	Untreated Static vs. TRAIL Shear	*	0.0318	ns	0.0644
	TRAIL Static vs. Untreated Shear	**	0.0059	**	0.0087
	TRAIL Static vs. TRAIL Shear	ns	0.916	ns	0.9301
	Untreated Shear vs. TRAIL Shear	*	0.0397	*	0.0487
	2,000 Shearing Cycles
	Untreated Static vs. TRAIL Static	**	0.0015	**	0.0039
	Untreated Static vs. Untreated Shear	ns	0.8012	ns	0.9709
	Untreated Static vs. TRAIL Shear	***	0.0002	***	0.0003
	TRAIL Static vs. Untreated Shear	****	<0.0001	***	0.0002
	TRAIL Static vs. TRAIL Shear	ns	0.9078	ns	0.8782
	Untreated Shear vs. TRAIL Shear	****	<0.0001	****	<0.0001
	5,000 Shearing Cycles
	Untreated Static vs. TRAIL Static	****	<0.0001	***	0.0004
	Untreated Static vs. Untreated Shear	ns	0.9193	ns	0.9811
	Untreated Static vs. TRAIL Shear	****	<0.0001	****	<0.0001
	TRAIL Static vs. Untreated Shear	****	<0.0001	***	0.0004
	TRAIL Static vs. TRAIL Shear	****	<0.0001	****	<0.0001
	Untreated Shear vs. TRAIL Shear	****	<0.0001	****	<0.0001
	10,000 Shearing Cycles
	Untreated Static vs. TRAIL Static	***	0.0003	**	0.0013
	Untreated Static vs. Untreated Shear	ns	0.0614	**	0.0081
	Untreated Static vs. TRAIL Shear	****	<0.0001	****	<0.0001
	TRAIL Static vs. Untreated Shear	ns	0.2568	ns	0.9275
	TRAIL Static vs. TRAIL Shear	****	<0.0001	****	<0.0001
	Untreated Shear vs. TRAIL Shear	****	<0.0001	****	<0.0001
	Untreated Static
	500 vs. 2000	ns	0.8172	ns	0.9884
	500 vs. 5000	ns	0.9945	ns	0.9831
	500 vs. 10000	ns	0.6715	ns	0.999
	2000 vs. 5000	ns	0.9181	ns	0.8977
	2000 vs. 10000	ns	0.9925	ns	0.9986
	5000 vs. 10000	ns	0.8014	ns	0.9634
	TRAIL Static
	500 vs. 2000	ns	0.4839	ns	0.9317
	500 vs. 5000	ns	0.2689	ns	0.9848
	500 vs. 10000	ns	0.0635	ns	0.6211
	2000 vs. 5000	ns	0.9764	ns	0.9938
	2000 vs. 10000	ns	0.6287	ns	0.9086
	5000 vs. 10000	ns	0.8504	ns	0.7961
	Untreated Shear
	500 vs. 2000	ns	0.9998	ns	>0.9999
	500 vs. 5000	ns	0.8445	ns	>0.9999
	500 vs. 10000	***	0.0006	**	0.0012
	2000 vs. 5000	ns	0.7743	ns	0.9998
	2000 vs. 10000	***	0.0002	***	0.0005
	5000 vs. 10000	**	0.0032	***	0.0003
	TRAIL Shear
	500 vs. 2000	*	0.0342	ns	0.2147
	500 vs. 5000	****	<0.0001	****	<0.0001
	500 vs. 10000	****	<0.0001	****	<0.0001
	2000 vs. 5000	****	<0.0001	****	<0.0001
	2000 vs. 10000	****	<0.0001	****	<0.0001
	5000 vs. 10000	****	<0.0001	****	<0.0001

## Sheet: Figure 5a
	Mitochondrial Depolarization				Table S8 The results for LNCaP JC-1 two-way ANOVA comparison. Detailed statistical analysis refers to Figure 5a.
	Tukey's multiple comparisons test	Summary	Adjusted P Value
	500 Shearing Cycles
	Untreated Static vs. TRAIL Static	**	0.0051
	Untreated Static vs. Untreated Shear	ns	>0.9999
	Untreated Static vs. TRAIL Shear	**	0.0011
	TRAIL Static vs. Untreated Shear	**	0.0013
	TRAIL Static vs. TRAIL Shear	ns	0.9447
	Untreated Shear vs. TRAIL Shear	***	0.0002
	2,000 Shearing Cycles
	Untreated Static vs. TRAIL Static	****	<0.0001
	Untreated Static vs. Untreated Shear	ns	0.9925
	Untreated Static vs. TRAIL Shear	****	<0.0001
	TRAIL Static vs. Untreated Shear	****	<0.0001
	TRAIL Static vs. TRAIL Shear	*	0.0161
	Untreated Shear vs. TRAIL Shear	****	<0.0001
	5,000 Shearing Cycles
	Untreated Static vs. TRAIL Static	****	<0.0001
	Untreated Static vs. Untreated Shear	ns	0.4349
	Untreated Static vs. TRAIL Shear	****	<0.0001
	TRAIL Static vs. Untreated Shear	**	0.0082
	TRAIL Static vs. TRAIL Shear	*	0.0144
	Untreated Shear vs. TRAIL Shear	****	<0.0001
	Untreated Static
	500 vs. 2000	ns	0.9986
	500 vs. 5000	*	0.0363
	2000 vs. 5000	*	0.0196
	TRAIL Static
	500 vs. 2000	ns	0.5621
	500 vs. 5000	**	0.0011
	2000 vs. 5000	*	0.014
	Untreated Shear
	500 vs. 2000	ns	0.9264
	500 vs. 5000	***	0.0001
	2000 vs. 5000	***	0.0003
	TRAIL Shear
	500 vs. 2000	**	0.0033
	500 vs. 5000	****	<0.0001
	2000 vs. 5000	**	0.0026

## Sheet: Figure 5b
	Mitochondrial Depolarization				Table S9 The results for PC3 JC-1 two-way ANOVA comparison. Detailed statistical analysis refers to Figure 5b.
	Tukey's multiple comparisons test	Summary	Adjusted P Value
	500 Shearing Cycles
	Untreated Static vs. TRAIL Static	ns	0.8824
	Untreated Static vs. Untreated Shear	ns	0.9994
	Untreated Static vs. TRAIL Shear	ns	0.1115
	TRAIL Static vs. Untreated Shear	ns	0.9177
	TRAIL Static vs. TRAIL Shear	ns	0.4374
	Untreated Shear vs. TRAIL Shear	ns	0.1197
	2,000 Shearing Cycles
	Untreated Static vs. TRAIL Static	ns	0.4384
	Untreated Static vs. Untreated Shear	ns	0.9903
	Untreated Static vs. TRAIL Shear	ns	0.1757
	TRAIL Static vs. Untreated Shear	ns	0.2423
	TRAIL Static vs. TRAIL Shear	ns	0.9409
	Untreated Shear vs. TRAIL Shear	ns	0.0737
	5,000 Shearing Cycles
	Untreated Static vs. TRAIL Static	ns	0.3203
	Untreated Static vs. Untreated Shear	ns	0.9966
	Untreated Static vs. TRAIL Shear	****	<0.0001
	TRAIL Static vs. Untreated Shear	ns	0.142
	TRAIL Static vs. TRAIL Shear	****	<0.0001
	Untreated Shear vs. TRAIL Shear	****	<0.0001
	10,000 Shearing Cycles
	Untreated Static vs. TRAIL Static	ns	>0.9999
	Untreated Static vs. Untreated Shear	ns	0.974
	Untreated Static vs. TRAIL Shear	****	<0.0001
	TRAIL Static vs. Untreated Shear	ns	0.9656
	TRAIL Static vs. TRAIL Shear	****	<0.0001
	Untreated Shear vs. TRAIL Shear	****	<0.0001
	Untreated Static
	500 vs. 2000	ns	>0.9999
	500 vs. 5000	ns	0.9933
	500 vs. 10000	ns	0.9588
	2000 vs. 5000	ns	0.9879
	2000 vs. 10000	ns	0.9704
	5000 vs. 10000	ns	0.853
	TRAIL Static
	500 vs. 2000	ns	0.8553
	500 vs. 5000	ns	0.9736
	500 vs. 10000	ns	0.9938
	2000 vs. 5000	ns	0.9626
	2000 vs. 10000	ns	0.6722
	5000 vs. 10000	ns	0.8648
	Untreated Shear
	500 vs. 2000	ns	0.9811
	500 vs. 5000	ns	0.9157
	500 vs. 10000	ns	0.8187
	2000 vs. 5000	ns	0.9962
	2000 vs. 10000	ns	0.5863
	5000 vs. 10000	ns	0.3465
	TRAIL Shear
	500 vs. 2000	ns	0.9983
	500 vs. 5000	*	0.0103
	500 vs. 10000	****	<0.0001
	2000 vs. 5000	**	0.0057
	2000 vs. 10000	****	<0.0001
	5000 vs. 10000	ns	0.1145

## Sheet: Figure 6 (Materials)
	Material	Quantity	Notes		Table S10 Materials required for downstream semi-automated live cell staining assays. Material(s) and quantity may vary depending on the number of samples being tested at one time. Volumes listed represent the approximate ranges from running 8 – 96 samples.
	AV/PI Viability Assay
	Complete RPMI LNCaP	0.70 – 8.40 mL	Unsterile
	Complete RPMI PC3	0.70 – 8.40 mL	Unsterile
	0.25% Trypsin-EDTA	20 - 30 mL	Unsterile
	VIAFLO96 150 mL Reservoirs	3 – 4	Dispose after use
	VIAFLO96 12 Column Reservoir	2 – 3	Rinse with deionized (DI) water and spray with 70% ethanol after use
			Referred to as “MC” in VIALINK programs
	HBSS (+/+)	50 - 100 mL	Unsterile
	Wide Bore Pipette Tips, 300 µL (INTEGRA)	8 – 96	Dependent on number of samples run
	Annexin-V FITC	Diluted at 2 µL:100 µL HBSS (+/+)	Dependent on number of samples run
		(32 ~ 384 µL)
	Propidium Iodide	Diluted at 3 µL:100 µL HBSS (+/+)	Dependent on number of samples run
		(48 ~ 576 µL)
	P10 or P100 Pipette	N/A	Used to stain individual wells for flow cytometry staining controls
	Foil	N/A	To cover plate during antibody incubation
	JC-1 Assay
	Complete RPMI LNCaP	0.70 – 8.40 mL	Unsterile
	Complete RPMI PC3	0.70 – 8.40 mL	Unsterile
	0.25% Trypsin-EDTA	20 - 30 mL	Unsterile
	VIAFLO96 50 mL Reservoirs	3 – 4	Dispose after use
	VIAFLO96 12 Column Reservoir	2 – 3	Rinse with DI water and spray with 70% ethanol after use
			Referred to as “MC” in VIALINK programs
	HBSS (+/+)	50 - 100 mL	Unsterile
	Wide Bore Pipette Tips, 300 µL (INTEGRA)	8 – 96	Dependent on number of samples run
	JC-1 Dye	10 µM per sample	Dependent on number of samples run
		(3.2 ~ 38.4 µL)
	P10 or P100 Pipette	N/A	Used to add JC-1 dye to staining wells
	Foil	N/A	To cover plate during antibody incubation

## Sheet: Figure 6
		Viability		Apoptosis		Mitochondrial Depolarization			Table S11 Statistical analysis for experiments depicted in Figure 6, comparing manual and semi-automated staining methods. Detailed statistical analysis, where M is for manual and A is for semi-automated.
	Tukey's multiple comparisons test	Summary	Adjusted P Value	Summary	Adjusted P Value	Summary	Adjusted P Value
	Static:Untreated (M) vs. Static:TRAIL (M)	**	0.0051	***	0.0004	*	0.0278
	Static:Untreated (M) vs. Static:Utreated (A)	ns	>0.9999	ns	0.9985	ns	>0.9999
	Static:Untreated (M) vs. Static:TRAIL (A)	***	0.0003	***	0.0007	ns	0.3042
	Static:Untreated (M) vs. Shear :Untreated (M)	ns	0.9996	ns	>0.9999	ns	0.9562
	Static:Untreated (M) vs. Shear :TRAIL (M)	***	0.0001	****	<0.0001	****	<0.0001
	Static:Untreated (M) vs. Shear :Utreated (A)	ns	0.9592	ns	0.816	ns	0.9807
	Static:Untreated (M) vs. Shear :TRAIL (A)	****	<0.0001	****	<0.0001	****	<0.0001
	Static:TRAIL (M) vs. Static:Utreated (A)	**	0.0061	**	0.0023	**	0.0084
	Static:TRAIL (M) vs. Static:TRAIL (A)	ns	0.9996	ns	0.9987	ns	0.7967
	Static:TRAIL (M) vs. Shear :Untreated (M)	*	0.0404	**	0.0024	ns	0.5745
	Static:TRAIL (M) vs. Shear :TRAIL (M)	ns	0.8669	ns	0.8275	ns	0.183
	Static:TRAIL (M) vs. Shear :Utreated (A)	*	0.0484	*	0.017	ns	0.1096
	Static:TRAIL (M) vs. Shear :TRAIL (A)	ns	0.5805	ns	0.161	**	0.0043
	Static:Utreated (A) vs. Static:TRAIL (A)	***	0.0004	**	0.0041	ns	0.1433
	Static:Utreated (A) vs. Shear :Untreated (M)	ns	>0.9999	ns	>0.9999	ns	0.9196
	Static:Utreated (A) vs. Shear :TRAIL (M)	***	0.0001	****	<0.0001	****	<0.0001
	Static:Utreated (A) vs. Shear :Utreated (A)	ns	0.9835	ns	0.9886	ns	0.947
	Static:Utreated (A) vs. Shear :TRAIL (A)	****	<0.0001	****	<0.0001	****	<0.0001
	Static:TRAIL (A) vs. Shear :Untreated (M)	**	0.0053	**	0.0045	ns	0.9931
	Static:TRAIL (A) vs. Shear :TRAIL (M)	ns	0.968	ns	0.3995	**	0.0024
	Static:TRAIL (A) vs. Shear :Utreated (A)	**	0.0039	*	0.0332	ns	0.7642
	Static:TRAIL (A) vs. Shear :TRAIL (A)	ns	0.7714	*	0.0196	****	<0.0001
	Shear :Untreated (M) vs. Shear :TRAIL (M)	**	0.0016	****	<0.0001	**	0.0044
	Shear :Untreated (M) vs. Shear :Utreated (A)	ns	0.9997	ns	0.9519	ns	>0.9999
	Shear :Untreated (M) vs. Shear :TRAIL (A)	***	0.0003	****	<0.0001	****	<0.0001
	Shear :TRAIL (M) vs. Shear :Utreated (A)	**	0.0013	***	0.0003	****	<0.0001
	Shear :TRAIL (M) vs. Shear :TRAIL (A)	ns	0.9999	ns	0.9617	ns	0.9838
	Shear :Utreated (A) vs. Shear :TRAIL (A)	***	0.0002	****	<0.0001	****	<0.0001

## Sheet: FIgure 10 (Materials)
	Intracellular BMDC Staining				Table S12 Materials required for downstream semi-automated intracellular BMDC staining assay. Material(s) and quantity may vary depending on the number of samples being tested at one time. Volumes listed represent the approximate ranges from running 8 – 96 samples.
	Material	Quantity	Notes
	HBSS (+/+)	50 - 100 mL	Unsterile
	32% paraformaldehyde (PFA)	10 – 20 mL	PFA is toxic and should be handled with care in a chemical fume hood only prior to dilution
	Methanol (ice-cold)	1 – 12 mL	Ice-cold, unsterile, handle with caution
	1% BSA in HBSS	50 – 100 mL	Unsterile
	Ice bucket	N/A	For permeabilization steps
	VIAFLO96 150 mL Reservoirs	3 – 4	Dispose after use
	VIAFLO96 12 Column Reservoir	4 – 5	Rinse with deionized (DI) water and spray with 70% ethanol after use
			Referred to as “MC” in VIALINK programs
	Wide Bore Pipette Tips, 300 µL (INTEGRA)	8 – 96	Dependent on number of samples run
	Antibodies:	Diluted at 2 or 3 µL:100 µL HBSS (+/+)	Dependent on number of samples run
	· FITC anti-mouse CD11c	(32 ~ 384 µL)
	· PE anti-mouse MHC-II
	· PE phospho-NF-ϰB p65
	· PE mouse anti-Ki67
	· PE anti-mouse CD80
	P10 or P100 Pipette	N/A	Used to stain individual wells for flow cytometry staining controls
	Foil	N/A	To cover plate during antibody incubation
