# Supplementary material for: Multiplex, high-throughput method to study cancer and immune cell mechanotransduction
Source: Commun Biol. 2024 Jun 1;7:674. doi: 10.1038/s42003-024-06327-x (PMC11144229; doi:10.1038/s42003-024-06327-x)
Supplement: Supplementary file 5 — Supplementary Data 2 [file 42003_2024_6327_MOESM5_ESM.xlsx]

## Sheet: Fig 4
	LNCaP Viable (%)
	Shearing Cycles	Untreated Static								TRAIL Static								Untreated Shear								TRAIL Shear
	500	59.3	50.5	61.3	67.4	62.7				49	35.3	34.4	43.3	51.3	49.5			59.6	57.4	50.9	56.3	57.2	68.6			44.4	35.7	34.6	44.3	50.7	40.9
	2000	57.6	33.5	64.8	55.9	55.9	69.9			43.1	12.1	9.67		45.3	44.4	48.8		55.7	31.8	30.5	31.7	56.7	57.3	59.6		44.9	6.49	5.84	6.49	35.4	31.8	39.1
	5000	43.9	38.6	40.9	61.2	58.2				26.2	23.9	12.4	14.3	22.7	33.2			42	44.1	54.6	54.5	52.7	48.2			9.83	10.5	9.36	13.9	25.3	27.2
	LNCaP Apoptosis (%)
	Shearing Cycles	Untreated Static								TRAIL Static								Untreated Shear								TRAIL Shear
	500	26.5	34.3	27.8	22.7	24.5				36.7	49.9	50.3	39.9	33.4	38.6			27.8	27.9	35.1	25.3	25.8	18.9			41.8	53.8	53.3	40.1	36.2	40.1
	2000	26.8	54.9	23	29.2	29	21.6			38.5	82.3		83.4	40.6	41.4	38.6		32.4	58.8	61.8	59.5	27.8	30	26.1		43.7	86.9	88.3	86.7	54.5	5	47.5
	5000	46.7	46.6	45.1	25.8	24.9				63.2	65.3	71.9	71.4	61.1	50.5			51.5	48.9	36.6	36.4	36.4	41.7			84.7	83.8	85	79.9	66.5	64.4
	PC3 Viable (%)
	Shearing Cycles	Untreated Static														TRAIL Static														Untreated Shear														TRAIL Shear
	500	84.2	80.3	85.6	73.5	77	76.1	73.5	77.3	86.1						72.4	69.9	75.5	58.1	57	61.2	60.5	68.3	70.4						81.9	80.5	81.8	76.1	65	76.6	74.7	86.6	87.5						78.9	78.5	78.9	61.7	59.2	63.3
	2000	79.2	73.1	71.9	72.1	81.7	78.6	72.8								77.4	72	75.7	53.5	56.4	56	54.6	67.1	47.1	59.7	47.1				87.8	86.9	85.1	75.4	76.9	75	76.4	80.1	77.2	76.8	74.3				67.6	68.9	72.6	53.3	50	54
	5000	84.7	77.3	78.7	82.7	76.3	78.8	75.1	76.6	74.6						41.7	27.9	69.7	71.7	68.7	59.4	58	60.1	65.1	64.3	64				74.1	75.4	76	80.9	78.8	80.4	84	70.2	66.1	74.9	77.8	73.3	76.3		54.2	49	18.9	36.7	43.7	44.3
	10000	78.1	77.5	74.1	78	69	69.4									61.2	61.4	61.1	45.4	54.4	49.2	58.3	58.1	56.1						67.9	64.3	63.9	60.2	58	57	63.7	69.3	65.8						36.4	24.5	37.1	3.65	2.86	6.02
	PC3 Apoptosis (%)
	Shearing Cycles	Untreated Static														TRAIL Static														Untreated Shear														TRAIL Shear
	500	5.81	4.87	4.12	11.2	12.2	10.6	9.06	7.25							12.8	9.58	12.5	21.8	21.6	21.5	23.8	20.4	20						5.8	6.55	6.61	9.29	13.6	8.78	10.5	5.82	5.32						5.5	8.14	9.07	18.3	19	19.8
	2000	7.09	4.58	11.8	11.4	9.84	18	7.39	3.66							9.88	12.3	7.3	20.5	21.7	21	22.3	18	33.4	21.8	32.2				3.79	4.05	4.61	4.36	8.85	11.4	9.29	12.5	7.74	8.22	11.4				15.1	13.8	12	21.2	27.6	25.3
	5000	5.16	8.31	9.69	6.27	8.39	7.81	9.47	3.61	3.76						33.3	41.9	15.5	15.3	16.1	20.3	22.9	21.6	7.72	9.06	8.48				4.83	4.44	14.2	8.3	7.1	6.54	4.7	12.2	15.7	10.4	5.01	6.35	4.91		21.2	25	46.1	32.8	37.5	38.4
	10000	8.59	7.88	7.77	6.81	10.5	10.3									21.8	19.3	22.3	22.9	25	29.4	18.3	19.6	19.9						19.4	20.8	23.4	22.6	21.3	25.1	16.7	14.7	17						53	67.9	52.8	59.1	63.2	58.9
	TRAIL Sensitization (%)
	Shearing Cycles	LNCaP							PC3
	500	26	35	16					3	14
	2,000	19	80	41					20	29	33	29
	5,000	76	79	49.97					31	65	31	48	63
	10,000										50	92	65
[truncated: 7 more columns]

## Sheet: Fig 5
	LNCaP Depolarized Mitochondria (%)
	Shearing Cycles	Untreated Static								TRAIL Static								Untreated Shear								TRAIL Shear
	500	19.4	11.7	21.9	5.44					47.6	45	44.7	24.6	27.3	27.4			17.4	16.4	13	16	10.4	13.3			49.8	47.1	37.2	38.7	41.3	20.9
	2000	13.4	18.3	18.1	20.9	9.49	9.35			48.7	53.5	54.3	39.1	39.4	29.4	26.6		18.3	16.4	17.1	18.4	16.1	16.2	12.3		63.1	66.7	62.2	53.3	53.3	46.8	55.8
	5000	25.3	24.5	34.2	31.9	15.9	49.8			35.4	39.6		79.7	72.3	62.2			36	37.8	39.2	36.9	50.6	31.3			64.6	60.7	86.7	86.9	78.5	78
	PC3 Depolarized Mitochondria (%)
	Shearing Cycles	Untreated Static												TRAIL Static												Untreated Shear												TRAIL Shear
	500	7.21	8.91	1.96	1.5	4.25	6.13							18.5	17.2		3.39	2.71	7.22	6.86						9.29	10.1	11	1.96	2.29	3.4	1.68						17.1	19.3	19.1	2.46	2.96	10.2	53.7
	2000	10.2	15	0.65	0.65	1.34	4.06							19.4	20.3	20.4	3.76	3.72	12.4	16.8						8.67	7.88	6.61	0.48	0.61	0.49	0.5						19.3	21.4	19.6	3.08	3.37	22.2	29.5
	5000	5.82	9.92	0.47	1.06	1.49	3.07	3.26	3.1					16.7	13.2	11.8	6.04	4.39	4.13	8.17	8.93	8.48	4.07	46.2	5.74	4.33	3.16	2.14	0.52	0.47	0.36	3.15	4.16	5.49	2.66	2.26	1.74	32.5	24.1	34.9	12.8	8.44	14.6	62.5	50.9	47.6	32.9	22	55
	10000	2.98	2.32	3.43	4.23	5.93	28.7							6.37	6.67	6.95	8.49	9.59		7.42	7.27	10.3				29.1	4.64	14.4	14.5	12.7		1.81	2.36	2.64				55.9	43.7	78.3	39.1	40.1		34.5	29.5	28.2

## Sheet: Fig 6
	Staining Programs
	Viable (%)
		Untreated (M)											TRAIL (M)											Utreated (A)											TRAIL (A)
	Static	93.9	91.9	92.9	85.9	85.7	86	86.6					58.7	57	60.4	46.8	47.6	66.4	63.2	67.5	66.7			92.8	92.1	99.7		93.6		84.9	79.8	67.9	89.5		65.6	62.7	46.5	69.7	64.2	61.8	61.5	74.9	81.9	74.1	69.6	13.3		27.5	13
	Shear	90.7	91.8		79.6		76.8	77	92.7				53.3	46.1		48.7		27.8	30.5	66.3	70.5			89.9	91.1	86.6	73.2	94	95	74	62.1	71.3	73.2		18.3	55			66.4	67.4		58.2	47				36.4	17.8
	Apoptosis (%)
		Untreated (M)											TRAIL (M)											Utreated (A)											TRAIL (A)
	Static	2.39	3.2	2.31	5.68	5.34	4.96	4.98					30.2	31.3	27.4	38.6	38	16.4	17.1	20.1	21.6			2.85	3.65	0		1.45		10.9	13.8	18.5	6.54		26.2	28.7	34.4	19	22.6	24	23.6	14.6	11.2	16	21.3	34.6	28.3	35
	Shear	3.71	3.31		9.33		7.49	7.81	2				31.2	35.8		35.9		49.5	45.5	21.2	17.5			4.07	4.82	6.48	6.21	2.45	2.47	18.8	26.7	20.6	18.7		69.3	32.8			17.1	15.7		36.6	46.5				36.4	58.4
	TRAIL Sensitization (%)
		Manual			Semi-automated
	Static	36.81	44.99	24.91	33.88	37.31	19.74
	Shear	45.53	38.82	62.09	59.5	22.75	44.34
	Depolarized Mitochondria (%)
		Untreated (M)											TRAIL (M)											Untreated (A)											TRAIL (A)
	Static	7.9	11.2	14.6	15.6	8.35	1.01						45.2	42.6	48.7	41.1	8.35	11.9	23.7					10.5	18.5	6.39	6.57	6.32		9.09	9.18	8.67	9.11		5.4	8.57	12.5	21.4	37	25	30	37.1	22.6	32.4	27.1	20.1
	Shear	15.7		21.5	29.7		4.99						53.6		66.6	78.6		20.3	27.4					19.5	15.2	21.8	5.33	8.33	8.16	16.5	21.8	23.1	14.5		70.6	62.5			55	46.5	66.6	65	42.5	41.1	47.1

## Sheet: Fig 7
	GsMTx-4
	%Viable Cells
		Untreated							TRAIL								GsMTx-4								TRAIL + GsMTx-4
	Static	88.7		83.6	84.1		84.1		81.2	80.9	67.6	61.6		64.3	66.3		89.4	88.4		77.1		82.8	82		81.3	79.4		59.4		68.6	67.2
	Shear	84.8	85.9	74.4	67.1	70.6	76.2		56.5	48.8	43.8	25.5	17.2	61			78	77	75.2	67.5	69.6	84.2			60	55.5	54.6	30.1	38.4	62.2
	%Apoptosis Cells
		Untreated							TRAIL								GsMTx-4								TRAIL + GsMTx-4
	Static	2.15		2.68	4.48		5.03		5.99	5.36	9.58	19.9		17.5	17.9		2.89	3.42		6.73	5.41	6.43			6.14	6.62		14.7		10.3	10.1
	Shear	7.34	8.22	4.26	14.2	11.9	8.68		17	21.4	28.6	57.2	68.6	19.6			14.7	15.5	5.05	13	5.16		11		16.2	19.3	17.2	51	38.5	14.7
	TRAIL Sensitization (%)
		Untreated							GsMTx-4
	Static	9	19.14	26.8	23.5				10		22.96	17.6
	Shear	38	41.13	69	19.9				23	27.39	50	26
	Depolarized Mitochondria (%)
		Untreated					TRAIL					GsMTx-4					TRAIL + GsMTx-4
	Static	1.23		0.59	1.25		4.55		5	6.7		1.74		1	3.65		2.85		2.13	2.89
	Shear	3.34	1.98	1.48	1.56		18.2	32	7.36	27.5		0.84	1.51	1.6	1.28		22.7	9.69	4.27	11.7

## Sheet: Fig 8
	22 G Needles vs Unmodified Tips
	Viable (%)
		22 G Needles										Unmodified Tips
	Static	79.2	73.1	71.9	72.1	81.7						87.3	88	76.1	75.9	84	84.6
	TRAIL	77.4	72	75.7	53.5	56.4	56	54.6	67.1	47.1		76.3	76	64.1	63.7	74.8	73.8
	FSS	87.8	86.9	85.1	75.4	76.9	75	76.4	80.1	77.2		84.7	82.6	75.4	71.9	85	80.6
	TRAIL+FSS	67.6	68.9	72.6	53.3	50	54	48.6	45.7	65.7		65.5	64.7	58.2	60.2	71.4	69.9
	Apoptosis (%)
		22 G Needles										Unmodified Tips
	Static	7.09	11.8	11.4	4.58	9.84						5.36	4.32	6.64	7.15	4.2	4.36
	TRAIL	9.88	12.3	7.3	20.5	21.7	21	22.3	18	33.4		14.3	13.8	16.8	17.6	11.7	10.8
	FSS	3.79	4.05	4.61	4.36	8.85	11.4	9.29	12.5	7.74		6.53	6.41	9.24	7.76	4.2	5.83
	TRAIL+FSS	15.1	13.8	12	21.2	27.6	25.3	27.7	33	19.5		23	25.1	23.2	19.8	13.9	16
	TRAIL Sensitization (%)
		22 G Needles								Unmodified Tips
	500	14	18.38	22.8	3					11	20	23.7
	2,000	29	33	29	20	24.49				20	22	15
	Depolarized Mitochondria (%)
		Needles									Tips
	Static	10.2	15		0.65	0.65	1.34	4.06			2.85	1.8	3.63	0.65	1.33	0.79
	TRAIL	19.4	20.3	20.4	3.76	3.72	12.4	16.8			4.47	6.2	2.65	2.44	9.65	11.4
	FSS	8.67	7.88	6.61	0.48	0.61	0.49	0.5			4.87	5.03	0.9	0.38	1.68	2.52
	TRAIL+FSS	19.3	21.4	19.6	3.08	3.37	22.2	29.5			7.03	8.17	2.84	3.16	24.4	26.9

## Sheet: Fig 10
	BMDC
	Ki67 (%)			CD11c (%)			MHC-II (%)			NF-kB (%)			CD80 (%)
	Static	Shear		Static	Shear		Static	Shear		Static	Shear		Static	Shear
	41.2	47.3		27.9	25.3		22.8	72.9		1.25	8.05		0.76	2.66
	33	34.9		26.5	15.1		18.9	65.6		1	7		0.41	4.9
	1.43	9.64		28.5	28		20.2	58.7		1.64	4.32		0.25	4.83
	0.84	8.14		28.9	24.5		25.7	56.9		1.32	3.21		0.83	6.11
	1.2	4.27		5.19	7.78		5.23	3.13		3.35	40.1		3.46	41.9
	0.99	3.27		4.99	21		3.24	6.61		1.96	39.9		2.7	27.2
	5.07	5.09		7.48	89.5					2.62	21.4		2.57	21.4
	2.21	15.6		6.97	84.1					1.98	21.5		2.23	18
	1.17	4.3		34.1	15.7					26.1	19.9		2.64	8.55
	1.52	1.55		31.2	18.2					21.1	15.3
				14.3
				12.8
