# Supplementary material for: Multiplex, high-throughput method to study cancer and immune cell mechanotransduction
Source: Commun Biol. 2024 Jun 1;7:674. doi: 10.1038/s42003-024-06327-x (PMC11144229; doi:10.1038/s42003-024-06327-x)
Supplement: Supplementary file 6 — VIAFLOW Programs [file 42003_2024_6327_MOESM6_ESM.zip]

Archive with 13 entries (13 files):
- VIAFLO Programs/96 TO 24 COL1-4.xml
- VIAFLO Programs/96 TO 24 COL5-8.xml
- VIAFLO Programs/96 TO 96.xml
- VIAFLO Programs/AVPI-1.xml
- VIAFLO Programs/AVPI-2.xml
- VIAFLO Programs/FIXED PREP 1.xml
- VIAFLO Programs/FIXED PREP 2.xml
- VIAFLO Programs/FIXED PREP 3.xml
- VIAFLO Programs/FLOW PREP 4.xml
- VIAFLO Programs/JC1-1 .xml
- VIAFLO Programs/JC1-2 .xml
- VIAFLO Programs/JC1-3.xml
- VIAFLO Programs/MECHANO5000.xml
