# Supplementary material for: Multiplex, high-throughput method to study cancer and immune cell mechanotransduction
Source: Commun Biol. 2024 Jun 1;7:674. doi: 10.1038/s42003-024-06327-x (PMC11144229; doi:10.1038/s42003-024-06327-x)
Supplement: Supplementary file 6 — VIAFLOW Programs [file 42003_2024_6327_MOESM6_ESM.zip › VIAFLO Programs/96 TO 24 COL5-8.xml]

<?xml version="1.0" encoding="utf-16"?>
<CustomProgram>
  <VialinkVersion>5.5.2</VialinkVersion>
  <FileVersion>1.0.0.0</FileVersion>
  <Volume>300</Volume>
  <TipSpacingType>0</TipSpacingType>
  <Name>96 TO 24 COL5-8</Name>
  <Description>Fabiano, A.R., Robbins, S.C., Knoblauch, S.V., Rowland, S.J., Dombroski, J.A., King, M.R. (2023). Multiplex, high-throughput method to study cancer and immune cell mechanotransduction. [Manuscript submitted for publication]. Department of Biomedical Engineering, Vanderbilt University.</Description>
  <ExtendedVolume>false</ExtendedVolume>
  <Mode>1</Mode>
  <FirmwareType>2</FirmwareType>
  <CreatedDate>2023-10-02T15:12:09.5722391Z</CreatedDate>
  <LastChangedDate>2023-10-25T14:10:12.3986155Z</LastChangedDate>
  <Generation>2</Generation>
  <IsAssistCustomProgram>false</IsAssistCustomProgram>
  <AssistVersion>1</AssistVersion>
  <Steps>
    <Step ActionId="11" ActionText="MoveAbsolute">
      <ReceivedRawPositionX>-9999</ReceivedRawPositionX>
      <SentRawPositionX>-9999</SentRawPositionX>
      <ReceivedRawPositionZ>-9999</ReceivedRawPositionZ>
      <SentRawPositionZ>-9999</SentRawPositionZ>
      <PositionX>-79.9</PositionX>
      <PositionZ>192.5</PositionZ>
    </Step>
    <Step ActionId="7" ActionText="Prompt">
      <Line1>TIPS IN</Line1>
      <Line2>COL5 ONLY</Line2>
      <Line3 />
    </Step>
    <Step ActionId="20" ActionText="TipChange" />
    <Step ActionId="11" ActionText="MoveAbsolute">
      <ReceivedRawPositionX>-9999</ReceivedRawPositionX>
      <SentRawPositionX>-9999</SentRawPositionX>
      <ReceivedRawPositionZ>-9999</ReceivedRawPositionZ>
      <SentRawPositionZ>-9999</SentRawPositionZ>
      <PositionX>-79.9</PositionX>
      <PositionZ>192.5</PositionZ>
    </Step>
    <Step ActionId="7" ActionText="Prompt">
      <Line1>A_96 WELL</Line1>
      <Line2>AB_24 WELL</Line2>
      <Line3 />
    </Step>
    <Step ActionId="13" ActionText="MoveZ">
      <PositionZ>37.7</PositionZ>
      <ReceivedRawPositionZ>-9999</ReceivedRawPositionZ>
      <SentRawPositionZ>-9999</SentRawPositionZ>
    </Step>
    <Step ActionId="1" ActionText="Aspirate">
      <Volume>200</Volume>
      <Speed>10</Speed>
      <Tracking>0</Tracking>
      <PositionZ>192.5</PositionZ>
    </Step>
    <Step ActionId="13" ActionText="MoveZ">
      <PositionZ>74.8</PositionZ>
      <ReceivedRawPositionZ>-9999</ReceivedRawPositionZ>
      <SentRawPositionZ>-9999</SentRawPositionZ>
    </Step>
    <Step ActionId="11" ActionText="MoveAbsolute">
      <ReceivedRawPositionX>-9999</ReceivedRawPositionX>
      <SentRawPositionX>-9999</SentRawPositionX>
      <ReceivedRawPositionZ>-9999</ReceivedRawPositionZ>
      <SentRawPositionZ>-9999</SentRawPositionZ>
      <PositionX>81.2</PositionX>
      <PositionZ>74.8</PositionZ>
    </Step>
    <Step ActionId="7" ActionText="Prompt">
      <Line1>CENTER COL3</Line1>
      <Line2>OF 24-WELL </Line2>
      <Line3 />
    </Step>
    <Step ActionId="13" ActionText="MoveZ">
      <PositionZ>37.7</PositionZ>
      <ReceivedRawPositionZ>-9999</ReceivedRawPositionZ>
      <SentRawPositionZ>-9999</SentRawPositionZ>
    </Step>
    <Step ActionId="2" ActionText="Dispense">
      <Volume>200</Volume>
      <Speed>6</Speed>
      <Tracking>0</Tracking>
      <PositionZ>192.5</PositionZ>
    </Step>
    <Step ActionId="13" ActionText="MoveZ">
      <PositionZ>42</PositionZ>
      <ReceivedRawPositionZ>-9999</ReceivedRawPositionZ>
      <SentRawPositionZ>-9999</SentRawPositionZ>
    </Step>
    <Step ActionId="4" ActionText="Purge">
      <Speed>5</Speed>
    </Step>
    <Step ActionId="13" ActionText="MoveZ">
      <PositionZ>74.8</PositionZ>
      <ReceivedRawPositionZ>-9999</ReceivedRawPositionZ>
      <SentRawPositionZ>-9999</SentRawPositionZ>
    </Step>
    <Step ActionId="28" ActionText="Beep" />
    <Step ActionId="7" ActionText="Prompt">
      <Line1>NEW TIPS</Line1>
      <Line2>COL 6</Line2>
      <Line3 />
    </Step>
    <Step ActionId="20" ActionText="TipChange" />
    <Step ActionId="11" ActionText="MoveAbsolute">
      <ReceivedRawPositionX>-9999</ReceivedRawPositionX>
      <SentRawPositionX>-9999</SentRawPositionX>
      <ReceivedRawPositionZ>-9999</ReceivedRawPositionZ>
      <SentRawPositionZ>-9999</SentRawPositionZ>
      <PositionX>-79.9</PositionX>
      <PositionZ>74.8</PositionZ>
    </Step>
    <Step ActionId="7" ActionText="Prompt">
      <Line1>A_96 WELL</Line1>
      <Line2>AB_24 WELL</Line2>
      <Line3 />
    </Step>
    <Step ActionId="13" ActionText="MoveZ">
      <PositionZ>37.7</PositionZ>
      <ReceivedRawPositionZ>-9999</ReceivedRawPositionZ>
      <SentRawPositionZ>-9999</SentRawPositionZ>
    </Step>
    <Step ActionId="1" ActionText="Aspirate">
      <Volume>200</Volume>
      <Speed>8</Speed>
      <Tracking>0</Tracking>
      <PositionZ>192.5</PositionZ>
    </Step>
    <Step ActionId="13" ActionText="MoveZ">
      <PositionZ>74.8</PositionZ>
      <ReceivedRawPositionZ>-9999</ReceivedRawPositionZ>
      <SentRawPositionZ>-9999</SentRawPositionZ>
    </Step>
    <Step ActionId="11" ActionText="MoveAbsolute">
      <ReceivedRawPositionX>-9999</ReceivedRawPositionX>
      <SentRawPositionX>-9999</SentRawPositionX>
      <ReceivedRawPositionZ>-9999</ReceivedRawPositionZ>
      <SentRawPositionZ>-9999</SentRawPositionZ>
      <PositionX>78.5</PositionX>
      <PositionZ>74.8</PositionZ>
    </Step>
    <Step ActionId="28" ActionText="Beep" />
    <Step ActionId="7" ActionText="Prompt">
      <Line1>CENTER COL4</Line1>
      <Line2>OF 24-WELL</Line2>
      <Line3 />
    </Step>
    <Step ActionId="13" ActionText="MoveZ">
      <PositionZ>37.7</PositionZ>
      <ReceivedRawPositionZ>-9999</ReceivedRawPositionZ>
      <SentRawPositionZ>-9999</SentRawPositionZ>
    </Step>
    <Step ActionId="2" ActionText="Dispense">
      <Volume>200</Volume>
      <Speed>8</Speed>
      <Tracking>0</Tracking>
      <PositionZ>192.5</PositionZ>
    </Step>
    <Step ActionId="13" ActionText="MoveZ">
      <PositionZ>42</PositionZ>
      <ReceivedRawPositionZ>-9999</ReceivedRawPositionZ>
      <SentRawPositionZ>-9999</SentRawPositionZ>
    </Step>
    <Step ActionId="4" ActionText="Purge">
      <Speed>5</Speed>
    </Step>
    <Step ActionId="13" ActionText="MoveZ">
      <PositionZ>74.8</PositionZ>
      <ReceivedRawPositionZ>-9999</ReceivedRawPositionZ>
      <SentRawPositionZ>-9999</SentRawPositionZ>
    </Step>
    <Step ActionId="28" ActionText="Beep" />
    <Step ActionId="7" ActionText="Prompt">
      <Line1>NEW TIPS</Line1>
      <Line2>COL 7</Line2>
      <Line3 />
    </Step>
    <Step ActionId="20" ActionText="TipChange" />
    <Step ActionId="11" ActionText="MoveAbsolute">
      <ReceivedRawPositionX>-9999</ReceivedRawPositionX>
      <SentRawPositionX>-9999</SentRawPositionX>
      <ReceivedRawPositionZ>-9999</ReceivedRawPositionZ>
      <SentRawPositionZ>-9999</SentRawPositionZ>
      <PositionX>-79.9</PositionX>
      <PositionZ>74.8</PositionZ>
    </Step>
    <Step ActionId="7" ActionText="Prompt">
      <Line1>A_96 WELL</Line1>
      <Line2>AB_24 WELL</Line2>
      <Line3 />
    </Step>
    <Step ActionId="13" ActionText="MoveZ">
      <PositionZ>37.7</PositionZ>
      <ReceivedRawPositionZ>-9999</ReceivedRawPositionZ>
      <SentRawPositionZ>-9999</SentRawPositionZ>
    </Step>
    <Step ActionId="1" ActionText="Aspirate">
      <Volume>200</Volume>
      <Speed>8</Speed>
      <Tracking>0</Tracking>
      <PositionZ>192.5</PositionZ>
    </Step>
    <Step ActionId="13" ActionText="MoveZ">
      <PositionZ>74.8</PositionZ>
      <ReceivedRawPositionZ>-9999</ReceivedRawPositionZ>
      <SentRawPositionZ>-9999</SentRawPositionZ>
    </Step>
    <Step ActionId="11" ActionText="MoveAbsolute">
      <ReceivedRawPositionX>-9999</ReceivedRawPositionX>
      <SentRawPositionX>-9999</SentRawPositionX>
      <ReceivedRawPositionZ>-9999</ReceivedRawPositionZ>
      <SentRawPositionZ>-9999</SentRawPositionZ>
      <PositionX>83.1</PositionX>
      <PositionZ>74.8</PositionZ>
    </Step>
    <Step ActionId="28" ActionText="Beep" />
    <Step ActionId="7" ActionText="Prompt">
      <Line1>CENTER COL5</Line1>
      <Line2>OF 24-WELL</Line2>
      <Line3 />
    </Step>
    <Step ActionId="13" ActionText="MoveZ">
      <PositionZ>37.7</PositionZ>
      <ReceivedRawPositionZ>-9999</ReceivedRawPositionZ>
      <SentRawPositionZ>-9999</SentRawPositionZ>
    </Step>
    <Step ActionId="2" ActionText="Dispense">
      <Volume>200</Volume>
      <Speed>8</Speed>
      <Tracking>0</Tracking>
      <PositionZ>192.5</PositionZ>
    </Step>
    <Step ActionId="13" ActionText="MoveZ">
      <PositionZ>42</PositionZ>
      <ReceivedRawPositionZ>-9999</ReceivedRawPositionZ>
      <SentRawPositionZ>-9999</SentRawPositionZ>
    </Step>
    <Step ActionId="4" ActionText="Purge">
      <Speed>5</Speed>
    </Step>
    <Step ActionId="13" ActionText="MoveZ">
      <PositionZ>74.8</PositionZ>
      <ReceivedRawPositionZ>-9999</ReceivedRawPositionZ>
      <SentRawPositionZ>-9999</SentRawPositionZ>
    </Step>
    <Step ActionId="28" ActionText="Beep" />
    <Step ActionId="7" ActionText="Prompt">
      <Line1>NEW TIPS</Line1>
      <Line2>COL 8</Line2>
      <Line3 />
    </Step>
    <Step ActionId="20" ActionText="TipChange" />
    <Step ActionId="11" ActionText="MoveAbsolute">
      <ReceivedRawPositionX>-9999</ReceivedRawPositionX>
      <SentRawPositionX>-9999</SentRawPositionX>
      <ReceivedRawPositionZ>-9999</ReceivedRawPositionZ>
      <SentRawPositionZ>-9999</SentRawPositionZ>
      <PositionX>-79.9</PositionX>
      <PositionZ>74.8</PositionZ>
    </Step>
    <Step ActionId="7" ActionText="Prompt">
      <Line1>A_96 WELL</Line1>
      <Line2>AB_24 WELL</Line2>
      <Line3 />
    </Step>
    <Step ActionId="13" ActionText="MoveZ">
      <PositionZ>37.7</PositionZ>
      <ReceivedRawPositionZ>-9999</ReceivedRawPositionZ>
      <SentRawPositionZ>-9999</SentRawPositionZ>
    </Step>
    <Step ActionId="1" ActionText="Aspirate">
      <Volume>200</Volume>
      <Speed>8</Speed>
      <Tracking>0</Tracking>
      <PositionZ>192.5</PositionZ>
    </Step>
    <Step ActionId="13" ActionText="MoveZ">
      <PositionZ>74.8</PositionZ>
      <ReceivedRawPositionZ>-9999</ReceivedRawPositionZ>
      <SentRawPositionZ>-9999</SentRawPositionZ>
    </Step>
    <Step ActionId="11" ActionText="MoveAbsolute">
      <ReceivedRawPositionX>-9999</ReceivedRawPositionX>
      <SentRawPositionX>-9999</SentRawPositionX>
      <ReceivedRawPositionZ>-9999</ReceivedRawPositionZ>
      <SentRawPositionZ>-9999</SentRawPositionZ>
      <PositionX>83</PositionX>
      <PositionZ>74.8</PositionZ>
    </Step>
    <Step ActionId="28" ActionText="Beep" />
    <Step ActionId="7" ActionText="Prompt">
      <Line1>CENTER COL6</Line1>
      <Line2>OF 24-WELL</Line2>
      <Line3 />
    </Step>
    <Step ActionId="13" ActionText="MoveZ">
      <PositionZ>37.7</PositionZ>
      <ReceivedRawPositionZ>-9999</ReceivedRawPositionZ>
      <SentRawPositionZ>-9999</SentRawPositionZ>
    </Step>
    <Step ActionId="2" ActionText="Dispense">
      <Volume>200</Volume>
      <Speed>8</Speed>
      <Tracking>0</Tracking>
      <PositionZ>192.5</PositionZ>
    </Step>
    <Step ActionId="13" ActionText="MoveZ">
      <PositionZ>42</PositionZ>
      <ReceivedRawPositionZ>-9999</ReceivedRawPositionZ>
      <SentRawPositionZ>-9999</SentRawPositionZ>
    </Step>
    <Step ActionId="4" ActionText="Purge">
      <Speed>5</Speed>
    </Step>
    <Step ActionId="13" ActionText="MoveZ">
      <PositionZ>192.5</PositionZ>
      <ReceivedRawPositionZ>-9999</ReceivedRawPositionZ>
      <SentRawPositionZ>-9999</SentRawPositionZ>
    </Step>
    <Step ActionId="28" ActionText="Beep" />
    <Step ActionId="7" ActionText="Prompt">
      <Line1>LABEL COLS</Line1>
      <Line2>INCUBATE </Line2>
      <Line3>OVERNIGHT</Line3>
    </Step>
    <Step ActionId="7" ActionText="Prompt">
      <Line1>PROTOCOL </Line1>
      <Line2>FINISHED</Line2>
      <Line3 />
    </Step>
  </Steps>
</CustomProgram>
