# Supplementary material for: Multiplex, high-throughput method to study cancer and immune cell mechanotransduction
Source: Commun Biol. 2024 Jun 1;7:674. doi: 10.1038/s42003-024-06327-x (PMC11144229; doi:10.1038/s42003-024-06327-x)
Supplement: Supplementary file 6 — VIAFLOW Programs [file 42003_2024_6327_MOESM6_ESM.zip › VIAFLO Programs/FIXED PREP 1.xml]

<?xml version="1.0" encoding="utf-16"?>
<CustomProgram>
  <VialinkVersion>5.5.2</VialinkVersion>
  <FileVersion>1.0.0.0</FileVersion>
  <Volume>300</Volume>
  <TipSpacingType>0</TipSpacingType>
  <Name>FIXED PREP 1</Name>
  <Description>Fabiano, A.R., Robbins, S.C., Knoblauch, S.V., Rowland, S.J., Dombroski, J.A., King, M.R. (2023). Multiplex, high-throughput method to study cancer and immune cell mechanotransduction. [Manuscript submitted for publication]. Department of Biomedical Engineering, Vanderbilt University.</Description>
  <ExtendedVolume>false</ExtendedVolume>
  <Mode>1</Mode>
  <FirmwareType>2</FirmwareType>
  <CreatedDate>2023-10-19T15:14:11.8388059Z</CreatedDate>
  <LastChangedDate>2023-10-25T00:53:00.1277387Z</LastChangedDate>
  <Generation>2</Generation>
  <IsAssistCustomProgram>false</IsAssistCustomProgram>
  <AssistVersion>1</AssistVersion>
  <Steps>
    <Step ActionId="11" ActionText="MoveAbsolute">
      <ReceivedRawPositionX>-9999</ReceivedRawPositionX>
      <SentRawPositionX>-9999</SentRawPositionX>
      <ReceivedRawPositionZ>-9999</ReceivedRawPositionZ>
      <SentRawPositionZ>-9999</SentRawPositionZ>
      <PositionX>-80.7</PositionX>
      <PositionZ>192.5</PositionZ>
    </Step>
    <Step ActionId="7" ActionText="Prompt">
      <Line1>PLATE A</Line1>
      <Line2>WASTE RES AB</Line2>
      <Line3 />
    </Step>
    <Step ActionId="11" ActionText="MoveAbsolute">
      <ReceivedRawPositionX>-9999</ReceivedRawPositionX>
      <SentRawPositionX>-9999</SentRawPositionX>
      <ReceivedRawPositionZ>-9999</ReceivedRawPositionZ>
      <SentRawPositionZ>-9999</SentRawPositionZ>
      <PositionX>-80.7</PositionX>
      <PositionZ>39.1</PositionZ>
    </Step>
    <Step ActionId="1" ActionText="Aspirate">
      <Volume>175</Volume>
      <Speed>5</Speed>
      <Tracking>0</Tracking>
      <PositionZ>192.5</PositionZ>
    </Step>
    <Step ActionId="11" ActionText="MoveAbsolute">
      <ReceivedRawPositionX>-9999</ReceivedRawPositionX>
      <SentRawPositionX>-9999</SentRawPositionX>
      <ReceivedRawPositionZ>-9999</ReceivedRawPositionZ>
      <SentRawPositionZ>-9999</SentRawPositionZ>
      <PositionX>-80.7</PositionX>
      <PositionZ>76.7</PositionZ>
    </Step>
    <Step ActionId="11" ActionText="MoveAbsolute">
      <ReceivedRawPositionX>-9999</ReceivedRawPositionX>
      <SentRawPositionX>-9999</SentRawPositionX>
      <ReceivedRawPositionZ>-9999</ReceivedRawPositionZ>
      <SentRawPositionZ>-9999</SentRawPositionZ>
      <PositionX>81.1</PositionX>
      <PositionZ>41</PositionZ>
    </Step>
    <Step ActionId="2" ActionText="Dispense">
      <Volume>175</Volume>
      <Speed>8</Speed>
      <Tracking>0</Tracking>
      <PositionZ>192.5</PositionZ>
    </Step>
    <Step ActionId="14" ActionText="BlowOut" />
    <Step ActionId="11" ActionText="MoveAbsolute">
      <ReceivedRawPositionX>-9999</ReceivedRawPositionX>
      <SentRawPositionX>-9999</SentRawPositionX>
      <ReceivedRawPositionZ>-9999</ReceivedRawPositionZ>
      <SentRawPositionZ>-9999</SentRawPositionZ>
      <PositionX>81.1</PositionX>
      <PositionZ>192.5</PositionZ>
    </Step>
    <Step ActionId="15" ActionText="BlowIn" />
    <Step ActionId="28" ActionText="Beep" />
    <Step ActionId="7" ActionText="Prompt">
      <Line1>HBSS </Line1>
      <Line2>RESERVOIR </Line2>
      <Line3>20 ML AB </Line3>
    </Step>
    <Step ActionId="11" ActionText="MoveAbsolute">
      <ReceivedRawPositionX>-9999</ReceivedRawPositionX>
      <SentRawPositionX>-9999</SentRawPositionX>
      <ReceivedRawPositionZ>-9999</ReceivedRawPositionZ>
      <SentRawPositionZ>-9999</SentRawPositionZ>
      <PositionX>81.1</PositionX>
      <PositionZ>39.5</PositionZ>
    </Step>
    <Step ActionId="1" ActionText="Aspirate">
      <Volume>175</Volume>
      <Speed>8</Speed>
      <Tracking>0</Tracking>
      <PositionZ>192.5</PositionZ>
    </Step>
    <Step ActionId="11" ActionText="MoveAbsolute">
      <ReceivedRawPositionX>-9999</ReceivedRawPositionX>
      <SentRawPositionX>-9999</SentRawPositionX>
      <ReceivedRawPositionZ>-9999</ReceivedRawPositionZ>
      <SentRawPositionZ>-9999</SentRawPositionZ>
      <PositionX>81.1</PositionX>
      <PositionZ>76.7</PositionZ>
    </Step>
    <Step ActionId="11" ActionText="MoveAbsolute">
      <ReceivedRawPositionX>-9999</ReceivedRawPositionX>
      <SentRawPositionX>-9999</SentRawPositionX>
      <ReceivedRawPositionZ>-9999</ReceivedRawPositionZ>
      <SentRawPositionZ>-9999</SentRawPositionZ>
      <PositionX>-80.7</PositionX>
      <PositionZ>76.7</PositionZ>
    </Step>
    <Step ActionId="13" ActionText="MoveZ">
      <PositionZ>39.1</PositionZ>
      <ReceivedRawPositionZ>-9999</ReceivedRawPositionZ>
      <SentRawPositionZ>-9999</SentRawPositionZ>
    </Step>
    <Step ActionId="2" ActionText="Dispense">
      <Volume>175</Volume>
      <Speed>8</Speed>
      <Tracking>0</Tracking>
      <PositionZ>192.5</PositionZ>
    </Step>
    <Step ActionId="3" ActionText="Mix">
      <Volume>190</Volume>
      <Speed>8</Speed>
      <Cycles>10</Cycles>
      <Tracking>0</Tracking>
      <PositionZ>192.5</PositionZ>
    </Step>
    <Step ActionId="12" ActionText="MoveX">
      <MoveX>2.3</MoveX>
    </Step>
    <Step ActionId="3" ActionText="Mix">
      <Volume>190</Volume>
      <Speed>8</Speed>
      <Cycles>10</Cycles>
      <Tracking>0</Tracking>
      <PositionZ>192.5</PositionZ>
    </Step>
    <Step ActionId="12" ActionText="MoveX">
      <MoveX>-4.6</MoveX>
    </Step>
    <Step ActionId="3" ActionText="Mix">
      <Volume>190</Volume>
      <Speed>8</Speed>
      <Cycles>21</Cycles>
      <Tracking>0</Tracking>
      <PositionZ>192.5</PositionZ>
    </Step>
    <Step ActionId="12" ActionText="MoveX">
      <MoveX>2.3</MoveX>
    </Step>
    <Step ActionId="3" ActionText="Mix">
      <Volume>190</Volume>
      <Speed>8</Speed>
      <Cycles>10</Cycles>
      <Tracking>0</Tracking>
      <PositionZ>192.5</PositionZ>
    </Step>
    <Step ActionId="11" ActionText="MoveAbsolute">
      <ReceivedRawPositionX>-9999</ReceivedRawPositionX>
      <SentRawPositionX>-9999</SentRawPositionX>
      <ReceivedRawPositionZ>-9999</ReceivedRawPositionZ>
      <SentRawPositionZ>-9999</SentRawPositionZ>
      <PositionX>-80.7</PositionX>
      <PositionZ>42</PositionZ>
    </Step>
    <Step ActionId="14" ActionText="BlowOut" />
    <Step ActionId="13" ActionText="MoveZ">
      <PositionZ>192.5</PositionZ>
      <ReceivedRawPositionZ>-9999</ReceivedRawPositionZ>
      <SentRawPositionZ>-9999</SentRawPositionZ>
    </Step>
    <Step ActionId="15" ActionText="BlowIn" />
    <Step ActionId="7" ActionText="Prompt">
      <Line1>SPIN PLATE</Line1>
      <Line2>800G </Line2>
      <Line3>5 MIN</Line3>
    </Step>
    <Step ActionId="7" ActionText="Prompt">
      <Line1>FILL MC</Line1>
      <Line2>1ML </Line2>
      <Line3>METH PER COL</Line3>
    </Step>
    <Step ActionId="7" ActionText="Prompt">
      <Line1>PLATE A</Line1>
      <Line2>WASTE AB</Line2>
      <Line3 />
    </Step>
    <Step ActionId="11" ActionText="MoveAbsolute">
      <ReceivedRawPositionX>-9999</ReceivedRawPositionX>
      <SentRawPositionX>-9999</SentRawPositionX>
      <ReceivedRawPositionZ>-9999</ReceivedRawPositionZ>
      <SentRawPositionZ>-9999</SentRawPositionZ>
      <PositionX>-80.7</PositionX>
      <PositionZ>39.1</PositionZ>
    </Step>
    <Step ActionId="1" ActionText="Aspirate">
      <Volume>175</Volume>
      <Speed>5</Speed>
      <Tracking>0</Tracking>
      <PositionZ>192.5</PositionZ>
    </Step>
    <Step ActionId="13" ActionText="MoveZ">
      <PositionZ>76.7</PositionZ>
      <ReceivedRawPositionZ>-9999</ReceivedRawPositionZ>
      <SentRawPositionZ>-9999</SentRawPositionZ>
    </Step>
    <Step ActionId="11" ActionText="MoveAbsolute">
      <ReceivedRawPositionX>-9999</ReceivedRawPositionX>
      <SentRawPositionX>-9999</SentRawPositionX>
      <ReceivedRawPositionZ>-9999</ReceivedRawPositionZ>
      <SentRawPositionZ>-9999</SentRawPositionZ>
      <PositionX>81.1</PositionX>
      <PositionZ>41</PositionZ>
    </Step>
    <Step ActionId="2" ActionText="Dispense">
      <Volume>175</Volume>
      <Speed>8</Speed>
      <Tracking>0</Tracking>
      <PositionZ>192.5</PositionZ>
    </Step>
    <Step ActionId="14" ActionText="BlowOut" />
    <Step ActionId="13" ActionText="MoveZ">
      <PositionZ>192.5</PositionZ>
      <ReceivedRawPositionZ>-9999</ReceivedRawPositionZ>
      <SentRawPositionZ>-9999</SentRawPositionZ>
    </Step>
    <Step ActionId="15" ActionText="BlowIn" />
    <Step ActionId="28" ActionText="Beep" />
    <Step ActionId="7" ActionText="Prompt">
      <Line1>METHANOL</Line1>
      <Line2>MC AB</Line2>
      <Line3 />
    </Step>
    <Step ActionId="11" ActionText="MoveAbsolute">
      <ReceivedRawPositionX>-9999</ReceivedRawPositionX>
      <SentRawPositionX>-9999</SentRawPositionX>
      <ReceivedRawPositionZ>-9999</ReceivedRawPositionZ>
      <SentRawPositionZ>-9999</SentRawPositionZ>
      <PositionX>79.6</PositionX>
      <PositionZ>39.5</PositionZ>
    </Step>
    <Step ActionId="1" ActionText="Aspirate">
      <Volume>120</Volume>
      <Speed>8</Speed>
      <Tracking>0</Tracking>
      <PositionZ>192.5</PositionZ>
    </Step>
    <Step ActionId="11" ActionText="MoveAbsolute">
      <ReceivedRawPositionX>-9999</ReceivedRawPositionX>
      <SentRawPositionX>-9999</SentRawPositionX>
      <ReceivedRawPositionZ>-9999</ReceivedRawPositionZ>
      <SentRawPositionZ>-9999</SentRawPositionZ>
      <PositionX>81.1</PositionX>
      <PositionZ>84</PositionZ>
    </Step>
    <Step ActionId="11" ActionText="MoveAbsolute">
      <ReceivedRawPositionX>-9999</ReceivedRawPositionX>
      <SentRawPositionX>-9999</SentRawPositionX>
      <ReceivedRawPositionZ>-9999</ReceivedRawPositionZ>
      <SentRawPositionZ>-9999</SentRawPositionZ>
      <PositionX>-80.7</PositionX>
      <PositionZ>84</PositionZ>
    </Step>
    <Step ActionId="13" ActionText="MoveZ">
      <PositionZ>39.1</PositionZ>
      <ReceivedRawPositionZ>-9999</ReceivedRawPositionZ>
      <SentRawPositionZ>-9999</SentRawPositionZ>
    </Step>
    <Step ActionId="2" ActionText="Dispense">
      <Volume>120</Volume>
      <Speed>8</Speed>
      <Tracking>0</Tracking>
      <PositionZ>192.5</PositionZ>
    </Step>
    <Step ActionId="3" ActionText="Mix">
      <Volume>120</Volume>
      <Speed>8</Speed>
      <Cycles>10</Cycles>
      <Tracking>0</Tracking>
      <PositionZ>192.5</PositionZ>
    </Step>
    <Step ActionId="12" ActionText="MoveX">
      <MoveX>2.3</MoveX>
    </Step>
    <Step ActionId="3" ActionText="Mix">
      <Volume>120</Volume>
      <Speed>8</Speed>
      <Cycles>10</Cycles>
      <Tracking>0</Tracking>
      <PositionZ>192.5</PositionZ>
    </Step>
    <Step ActionId="12" ActionText="MoveX">
      <MoveX>-4.6</MoveX>
    </Step>
    <Step ActionId="3" ActionText="Mix">
      <Volume>120</Volume>
      <Speed>8</Speed>
      <Cycles>10</Cycles>
      <Tracking>0</Tracking>
      <PositionZ>192.5</PositionZ>
    </Step>
    <Step ActionId="12" ActionText="MoveX">
      <MoveX>2.3</MoveX>
    </Step>
    <Step ActionId="3" ActionText="Mix">
      <Volume>120</Volume>
      <Speed>8</Speed>
      <Cycles>10</Cycles>
      <Tracking>0</Tracking>
      <PositionZ>192.5</PositionZ>
    </Step>
    <Step ActionId="11" ActionText="MoveAbsolute">
      <ReceivedRawPositionX>-9999</ReceivedRawPositionX>
      <SentRawPositionX>-9999</SentRawPositionX>
      <ReceivedRawPositionZ>-9999</ReceivedRawPositionZ>
      <SentRawPositionZ>-9999</SentRawPositionZ>
      <PositionX>-80.7</PositionX>
      <PositionZ>42</PositionZ>
    </Step>
    <Step ActionId="14" ActionText="BlowOut" />
    <Step ActionId="13" ActionText="MoveZ">
      <PositionZ>192.5</PositionZ>
      <ReceivedRawPositionZ>-9999</ReceivedRawPositionZ>
      <SentRawPositionZ>-9999</SentRawPositionZ>
    </Step>
    <Step ActionId="15" ActionText="BlowIn" />
    <Step ActionId="28" ActionText="Beep" />
    <Step ActionId="7" ActionText="Prompt">
      <Line1>INCUBATE </Line1>
      <Line2>10 MIN</Line2>
      <Line3>ON ICE</Line3>
    </Step>
    <Step ActionId="7" ActionText="Prompt">
      <Line1>PLATE A</Line1>
      <Line2>BUF RES AB</Line2>
      <Line3>RUN POST-INC</Line3>
    </Step>
    <Step ActionId="11" ActionText="MoveAbsolute">
      <ReceivedRawPositionX>-9999</ReceivedRawPositionX>
      <SentRawPositionX>-9999</SentRawPositionX>
      <ReceivedRawPositionZ>-9999</ReceivedRawPositionZ>
      <SentRawPositionZ>-9999</SentRawPositionZ>
      <PositionX>81.1</PositionX>
      <PositionZ>192.5</PositionZ>
    </Step>
    <Step ActionId="13" ActionText="MoveZ">
      <PositionZ>39.5</PositionZ>
      <ReceivedRawPositionZ>-9999</ReceivedRawPositionZ>
      <SentRawPositionZ>-9999</SentRawPositionZ>
    </Step>
    <Step ActionId="1" ActionText="Aspirate">
      <Volume>100</Volume>
      <Speed>8</Speed>
      <Tracking>0</Tracking>
      <PositionZ>192.5</PositionZ>
    </Step>
    <Step ActionId="11" ActionText="MoveAbsolute">
      <ReceivedRawPositionX>-9999</ReceivedRawPositionX>
      <SentRawPositionX>-9999</SentRawPositionX>
      <ReceivedRawPositionZ>-9999</ReceivedRawPositionZ>
      <SentRawPositionZ>-9999</SentRawPositionZ>
      <PositionX>81.1</PositionX>
      <PositionZ>76.7</PositionZ>
    </Step>
    <Step ActionId="11" ActionText="MoveAbsolute">
      <ReceivedRawPositionX>-9999</ReceivedRawPositionX>
      <SentRawPositionX>-9999</SentRawPositionX>
      <ReceivedRawPositionZ>-9999</ReceivedRawPositionZ>
      <SentRawPositionZ>-9999</SentRawPositionZ>
      <PositionX>-80.7</PositionX>
      <PositionZ>39.1</PositionZ>
    </Step>
    <Step ActionId="2" ActionText="Dispense">
      <Volume>100</Volume>
      <Speed>8</Speed>
      <Tracking>0</Tracking>
      <PositionZ>192.5</PositionZ>
    </Step>
    <Step ActionId="3" ActionText="Mix">
      <Volume>200</Volume>
      <Speed>8</Speed>
      <Cycles>8</Cycles>
      <Tracking>0</Tracking>
      <PositionZ>192.5</PositionZ>
    </Step>
    <Step ActionId="13" ActionText="MoveZ">
      <PositionZ>42</PositionZ>
      <ReceivedRawPositionZ>-9999</ReceivedRawPositionZ>
      <SentRawPositionZ>-9999</SentRawPositionZ>
    </Step>
    <Step ActionId="14" ActionText="BlowOut" />
    <Step ActionId="13" ActionText="MoveZ">
      <PositionZ>192.5</PositionZ>
      <ReceivedRawPositionZ>-9999</ReceivedRawPositionZ>
      <SentRawPositionZ>-9999</SentRawPositionZ>
    </Step>
    <Step ActionId="15" ActionText="BlowIn" />
    <Step ActionId="7" ActionText="Prompt">
      <Line1>SPIN PLATE</Line1>
      <Line2>800G 5 MIN</Line2>
      <Line3 />
    </Step>
    <Step ActionId="7" ActionText="Prompt">
      <Line1>PLATE A</Line1>
      <Line2>WASTE AB</Line2>
      <Line3 />
    </Step>
    <Step ActionId="11" ActionText="MoveAbsolute">
      <ReceivedRawPositionX>-9999</ReceivedRawPositionX>
      <SentRawPositionX>-9999</SentRawPositionX>
      <ReceivedRawPositionZ>-9999</ReceivedRawPositionZ>
      <SentRawPositionZ>-9999</SentRawPositionZ>
      <PositionX>-80.7</PositionX>
      <PositionZ>39.5</PositionZ>
    </Step>
    <Step ActionId="1" ActionText="Aspirate">
      <Volume>150</Volume>
      <Speed>5</Speed>
      <Tracking>0</Tracking>
      <PositionZ>192.5</PositionZ>
    </Step>
    <Step ActionId="13" ActionText="MoveZ">
      <PositionZ>76.7</PositionZ>
      <ReceivedRawPositionZ>-9999</ReceivedRawPositionZ>
      <SentRawPositionZ>-9999</SentRawPositionZ>
    </Step>
    <Step ActionId="11" ActionText="MoveAbsolute">
      <ReceivedRawPositionX>-9999</ReceivedRawPositionX>
      <SentRawPositionX>-9999</SentRawPositionX>
      <ReceivedRawPositionZ>-9999</ReceivedRawPositionZ>
      <SentRawPositionZ>-9999</SentRawPositionZ>
      <PositionX>81.1</PositionX>
      <PositionZ>41</PositionZ>
    </Step>
    <Step ActionId="2" ActionText="Dispense">
      <Volume>150</Volume>
      <Speed>8</Speed>
      <Tracking>0</Tracking>
      <PositionZ>192.5</PositionZ>
    </Step>
    <Step ActionId="14" ActionText="BlowOut" />
    <Step ActionId="13" ActionText="MoveZ">
      <PositionZ>192.5</PositionZ>
      <ReceivedRawPositionZ>-9999</ReceivedRawPositionZ>
      <SentRawPositionZ>-9999</SentRawPositionZ>
    </Step>
    <Step ActionId="15" ActionText="BlowIn" />
    <Step ActionId="7" ActionText="Prompt">
      <Line1>CONTINUE</Line1>
      <Line2>FIXED PREP 2</Line2>
      <Line3 />
    </Step>
    <Step ActionId="7" ActionText="Prompt">
      <Line1>TURN DECK</Line1>
      <Line2>LIGHT OFF</Line2>
      <Line3 />
    </Step>
  </Steps>
</CustomProgram>
