# Supplementary material for: Multiplex, high-throughput method to study cancer and immune cell mechanotransduction
Source: Commun Biol. 2024 Jun 1;7:674. doi: 10.1038/s42003-024-06327-x (PMC11144229; doi:10.1038/s42003-024-06327-x)
Supplement: Supplementary file 6 — VIAFLOW Programs [file 42003_2024_6327_MOESM6_ESM.zip › VIAFLO Programs/FLOW PREP 4.xml]

<?xml version="1.0" encoding="utf-16"?>
<CustomProgram>
  <VialinkVersion>5.5.2</VialinkVersion>
  <FileVersion>1.0.0.0</FileVersion>
  <Volume>300</Volume>
  <TipSpacingType>0</TipSpacingType>
  <Name>FLOW PREP 4</Name>
  <Description>Fabiano, A.R., Robbins, S.C., Knoblauch, S.V., Rowland, S.J., Dombroski, J.A., King, M.R. (2023). Multiplex, high-throughput method to study cancer and immune cell mechanotransduction. [Manuscript submitted for publication]. Department of Biomedical Engineering, Vanderbilt University.</Description>
  <ExtendedVolume>false</ExtendedVolume>
  <Mode>1</Mode>
  <FirmwareType>2</FirmwareType>
  <CreatedDate>2023-10-19T15:14:11.9726966Z</CreatedDate>
  <LastChangedDate>2023-10-24T14:20:50.157823Z</LastChangedDate>
  <Generation>2</Generation>
  <IsAssistCustomProgram>false</IsAssistCustomProgram>
  <AssistVersion>1</AssistVersion>
  <Steps>
    <Step ActionId="11" ActionText="MoveAbsolute">
      <ReceivedRawPositionX>-9999</ReceivedRawPositionX>
      <SentRawPositionX>-9999</SentRawPositionX>
      <ReceivedRawPositionZ>-9999</ReceivedRawPositionZ>
      <SentRawPositionZ>-9999</SentRawPositionZ>
      <PositionX>-80.7</PositionX>
      <PositionZ>192.5</PositionZ>
    </Step>
    <Step ActionId="13" ActionText="MoveZ">
      <PositionZ>39.3</PositionZ>
      <ReceivedRawPositionZ>-9999</ReceivedRawPositionZ>
      <SentRawPositionZ>-9999</SentRawPositionZ>
    </Step>
    <Step ActionId="1" ActionText="Aspirate">
      <Volume>180</Volume>
      <Speed>8</Speed>
      <Tracking>0</Tracking>
      <PositionZ>192.5</PositionZ>
    </Step>
    <Step ActionId="13" ActionText="MoveZ">
      <PositionZ>76.7</PositionZ>
      <ReceivedRawPositionZ>-9999</ReceivedRawPositionZ>
      <SentRawPositionZ>-9999</SentRawPositionZ>
    </Step>
    <Step ActionId="11" ActionText="MoveAbsolute">
      <ReceivedRawPositionX>-9999</ReceivedRawPositionX>
      <SentRawPositionX>-9999</SentRawPositionX>
      <ReceivedRawPositionZ>-9999</ReceivedRawPositionZ>
      <SentRawPositionZ>-9999</SentRawPositionZ>
      <PositionX>81.1</PositionX>
      <PositionZ>76.7</PositionZ>
    </Step>
    <Step ActionId="13" ActionText="MoveZ">
      <PositionZ>41</PositionZ>
      <ReceivedRawPositionZ>-9999</ReceivedRawPositionZ>
      <SentRawPositionZ>-9999</SentRawPositionZ>
    </Step>
    <Step ActionId="2" ActionText="Dispense">
      <Volume>180</Volume>
      <Speed>8</Speed>
      <Tracking>0</Tracking>
      <PositionZ>192.5</PositionZ>
    </Step>
    <Step ActionId="14" ActionText="BlowOut" />
    <Step ActionId="13" ActionText="MoveZ">
      <PositionZ>192.5</PositionZ>
      <ReceivedRawPositionZ>-9999</ReceivedRawPositionZ>
      <SentRawPositionZ>-9999</SentRawPositionZ>
    </Step>
    <Step ActionId="15" ActionText="BlowIn" />
    <Step ActionId="28" ActionText="Beep" />
    <Step ActionId="7" ActionText="Prompt">
      <Line1>PLATE A</Line1>
      <Line2>MC BSA  AB </Line2>
      <Line3>2ML</Line3>
    </Step>
    <Step ActionId="11" ActionText="MoveAbsolute">
      <ReceivedRawPositionX>-9999</ReceivedRawPositionX>
      <SentRawPositionX>-9999</SentRawPositionX>
      <ReceivedRawPositionZ>-9999</ReceivedRawPositionZ>
      <SentRawPositionZ>-9999</SentRawPositionZ>
      <PositionX>79.6</PositionX>
      <PositionZ>39.5</PositionZ>
    </Step>
    <Step ActionId="1" ActionText="Aspirate">
      <Volume>175</Volume>
      <Speed>8</Speed>
      <Tracking>0</Tracking>
      <PositionZ>192.5</PositionZ>
    </Step>
    <Step ActionId="13" ActionText="MoveZ">
      <PositionZ>84</PositionZ>
      <ReceivedRawPositionZ>-9999</ReceivedRawPositionZ>
      <SentRawPositionZ>-9999</SentRawPositionZ>
    </Step>
    <Step ActionId="11" ActionText="MoveAbsolute">
      <ReceivedRawPositionX>-9999</ReceivedRawPositionX>
      <SentRawPositionX>-9999</SentRawPositionX>
      <ReceivedRawPositionZ>-9999</ReceivedRawPositionZ>
      <SentRawPositionZ>-9999</SentRawPositionZ>
      <PositionX>-80.7</PositionX>
      <PositionZ>84</PositionZ>
    </Step>
    <Step ActionId="13" ActionText="MoveZ">
      <PositionZ>39.1</PositionZ>
      <ReceivedRawPositionZ>-9999</ReceivedRawPositionZ>
      <SentRawPositionZ>-9999</SentRawPositionZ>
    </Step>
    <Step ActionId="2" ActionText="Dispense">
      <Volume>175</Volume>
      <Speed>8</Speed>
      <Tracking>0</Tracking>
      <PositionZ>192.5</PositionZ>
    </Step>
    <Step ActionId="3" ActionText="Mix">
      <Volume>175</Volume>
      <Speed>8</Speed>
      <Cycles>10</Cycles>
      <Tracking>0</Tracking>
      <PositionZ>192.5</PositionZ>
    </Step>
    <Step ActionId="12" ActionText="MoveX">
      <MoveX>2.3</MoveX>
    </Step>
    <Step ActionId="3" ActionText="Mix">
      <Volume>175</Volume>
      <Speed>8</Speed>
      <Cycles>10</Cycles>
      <Tracking>0</Tracking>
      <PositionZ>192.5</PositionZ>
    </Step>
    <Step ActionId="12" ActionText="MoveX">
      <MoveX>-4.6</MoveX>
    </Step>
    <Step ActionId="3" ActionText="Mix">
      <Volume>175</Volume>
      <Speed>8</Speed>
      <Cycles>10</Cycles>
      <Tracking>0</Tracking>
      <PositionZ>192.5</PositionZ>
    </Step>
    <Step ActionId="12" ActionText="MoveX">
      <MoveX>2.3</MoveX>
    </Step>
    <Step ActionId="3" ActionText="Mix">
      <Volume>175</Volume>
      <Speed>8</Speed>
      <Cycles>10</Cycles>
      <Tracking>0</Tracking>
      <PositionZ>192.5</PositionZ>
    </Step>
    <Step ActionId="11" ActionText="MoveAbsolute">
      <ReceivedRawPositionX>-9999</ReceivedRawPositionX>
      <SentRawPositionX>-9999</SentRawPositionX>
      <ReceivedRawPositionZ>-9999</ReceivedRawPositionZ>
      <SentRawPositionZ>-9999</SentRawPositionZ>
      <PositionX>-80.7</PositionX>
      <PositionZ>42</PositionZ>
    </Step>
    <Step ActionId="14" ActionText="BlowOut" />
    <Step ActionId="13" ActionText="MoveZ">
      <PositionZ>192.5</PositionZ>
      <ReceivedRawPositionZ>-9999</ReceivedRawPositionZ>
      <SentRawPositionZ>-9999</SentRawPositionZ>
    </Step>
    <Step ActionId="15" ActionText="BlowIn" />
    <Step ActionId="28" ActionText="Beep" />
    <Step ActionId="7" ActionText="Prompt">
      <Line1>SPIN PLATE</Line1>
      <Line2>800 G</Line2>
      <Line3>5 MIN</Line3>
    </Step>
    <Step ActionId="7" ActionText="Prompt">
      <Line1>PLATE A</Line1>
      <Line2>WASTE AB</Line2>
      <Line3 />
    </Step>
    <Step ActionId="11" ActionText="MoveAbsolute">
      <ReceivedRawPositionX>-9999</ReceivedRawPositionX>
      <SentRawPositionX>-9999</SentRawPositionX>
      <ReceivedRawPositionZ>-9999</ReceivedRawPositionZ>
      <SentRawPositionZ>-9999</SentRawPositionZ>
      <PositionX>-80.7</PositionX>
      <PositionZ>39.1</PositionZ>
    </Step>
    <Step ActionId="1" ActionText="Aspirate">
      <Volume>175</Volume>
      <Speed>8</Speed>
      <Tracking>0</Tracking>
      <PositionZ>192.5</PositionZ>
    </Step>
    <Step ActionId="13" ActionText="MoveZ">
      <PositionZ>76.7</PositionZ>
      <ReceivedRawPositionZ>-9999</ReceivedRawPositionZ>
      <SentRawPositionZ>-9999</SentRawPositionZ>
    </Step>
    <Step ActionId="11" ActionText="MoveAbsolute">
      <ReceivedRawPositionX>-9999</ReceivedRawPositionX>
      <SentRawPositionX>-9999</SentRawPositionX>
      <ReceivedRawPositionZ>-9999</ReceivedRawPositionZ>
      <SentRawPositionZ>-9999</SentRawPositionZ>
      <PositionX>81.1</PositionX>
      <PositionZ>76.7</PositionZ>
    </Step>
    <Step ActionId="13" ActionText="MoveZ">
      <PositionZ>41</PositionZ>
      <ReceivedRawPositionZ>-9999</ReceivedRawPositionZ>
      <SentRawPositionZ>-9999</SentRawPositionZ>
    </Step>
    <Step ActionId="2" ActionText="Dispense">
      <Volume>175</Volume>
      <Speed>8</Speed>
      <Tracking>0</Tracking>
      <PositionZ>192.5</PositionZ>
    </Step>
    <Step ActionId="14" ActionText="BlowOut" />
    <Step ActionId="13" ActionText="MoveZ">
      <PositionZ>192.5</PositionZ>
      <ReceivedRawPositionZ>-9999</ReceivedRawPositionZ>
      <SentRawPositionZ>-9999</SentRawPositionZ>
    </Step>
    <Step ActionId="15" ActionText="BlowIn" />
    <Step ActionId="28" ActionText="Beep" />
    <Step ActionId="7" ActionText="Prompt">
      <Line1>PLATE A</Line1>
      <Line2>MC AB</Line2>
      <Line3>2ML HBSS</Line3>
    </Step>
    <Step ActionId="11" ActionText="MoveAbsolute">
      <ReceivedRawPositionX>-9999</ReceivedRawPositionX>
      <SentRawPositionX>-9999</SentRawPositionX>
      <ReceivedRawPositionZ>-9999</ReceivedRawPositionZ>
      <SentRawPositionZ>-9999</SentRawPositionZ>
      <PositionX>79.6</PositionX>
      <PositionZ>39.5</PositionZ>
    </Step>
    <Step ActionId="1" ActionText="Aspirate">
      <Volume>210</Volume>
      <Speed>8</Speed>
      <Tracking>0</Tracking>
      <PositionZ>192.5</PositionZ>
    </Step>
    <Step ActionId="13" ActionText="MoveZ">
      <PositionZ>84</PositionZ>
      <ReceivedRawPositionZ>-9999</ReceivedRawPositionZ>
      <SentRawPositionZ>-9999</SentRawPositionZ>
    </Step>
    <Step ActionId="11" ActionText="MoveAbsolute">
      <ReceivedRawPositionX>-9999</ReceivedRawPositionX>
      <SentRawPositionX>-9999</SentRawPositionX>
      <ReceivedRawPositionZ>-9999</ReceivedRawPositionZ>
      <SentRawPositionZ>-9999</SentRawPositionZ>
      <PositionX>-80.7</PositionX>
      <PositionZ>84</PositionZ>
    </Step>
    <Step ActionId="13" ActionText="MoveZ">
      <PositionZ>39.1</PositionZ>
      <ReceivedRawPositionZ>-9999</ReceivedRawPositionZ>
      <SentRawPositionZ>-9999</SentRawPositionZ>
    </Step>
    <Step ActionId="2" ActionText="Dispense">
      <Volume>210</Volume>
      <Speed>8</Speed>
      <Tracking>0</Tracking>
      <PositionZ>192.5</PositionZ>
    </Step>
    <Step ActionId="3" ActionText="Mix">
      <Volume>240</Volume>
      <Speed>8</Speed>
      <Cycles>10</Cycles>
      <Tracking>0</Tracking>
      <PositionZ>192.5</PositionZ>
    </Step>
    <Step ActionId="12" ActionText="MoveX">
      <MoveX>2.3</MoveX>
    </Step>
    <Step ActionId="3" ActionText="Mix">
      <Volume>240</Volume>
      <Speed>8</Speed>
      <Cycles>10</Cycles>
      <Tracking>0</Tracking>
      <PositionZ>192.5</PositionZ>
    </Step>
    <Step ActionId="12" ActionText="MoveX">
      <MoveX>-4.6</MoveX>
    </Step>
    <Step ActionId="3" ActionText="Mix">
      <Volume>240</Volume>
      <Speed>8</Speed>
      <Cycles>10</Cycles>
      <Tracking>0</Tracking>
      <PositionZ>192.5</PositionZ>
    </Step>
    <Step ActionId="12" ActionText="MoveX">
      <MoveX>2.3</MoveX>
    </Step>
    <Step ActionId="3" ActionText="Mix">
      <Volume>240</Volume>
      <Speed>8</Speed>
      <Cycles>10</Cycles>
      <Tracking>0</Tracking>
      <PositionZ>192.5</PositionZ>
    </Step>
    <Step ActionId="11" ActionText="MoveAbsolute">
      <ReceivedRawPositionX>-9999</ReceivedRawPositionX>
      <SentRawPositionX>-9999</SentRawPositionX>
      <ReceivedRawPositionZ>-9999</ReceivedRawPositionZ>
      <SentRawPositionZ>-9999</SentRawPositionZ>
      <PositionX>-80.7</PositionX>
      <PositionZ>42</PositionZ>
    </Step>
    <Step ActionId="14" ActionText="BlowOut" />
    <Step ActionId="13" ActionText="MoveZ">
      <PositionZ>192.5</PositionZ>
      <ReceivedRawPositionZ>-9999</ReceivedRawPositionZ>
      <SentRawPositionZ>-9999</SentRawPositionZ>
    </Step>
    <Step ActionId="15" ActionText="BlowIn" />
    <Step ActionId="28" ActionText="Beep" />
    <Step ActionId="7" ActionText="Prompt">
      <Line1>READY FOR </Line1>
      <Line2>FLOW</Line2>
      <Line3 />
    </Step>
  </Steps>
</CustomProgram>
