# Supplementary material for: Multiplex, high-throughput method to study cancer and immune cell mechanotransduction
Source: Commun Biol. 2024 Jun 1;7:674. doi: 10.1038/s42003-024-06327-x (PMC11144229; doi:10.1038/s42003-024-06327-x)
Supplement: Supplementary file 6 — VIAFLOW Programs [file 42003_2024_6327_MOESM6_ESM.zip › VIAFLO Programs/MECHANO5000.xml]

<?xml version="1.0" encoding="utf-16"?>
<CustomProgram>
  <VialinkVersion>5.5.2</VialinkVersion>
  <FileVersion>1.0.0.0</FileVersion>
  <Volume>300</Volume>
  <TipSpacingType>0</TipSpacingType>
  <Name>MECHANO5000</Name>
  <Description />
  <ExtendedVolume>false</ExtendedVolume>
  <Mode>1</Mode>
  <FirmwareType>2</FirmwareType>
  <CreatedDate>2023-10-25T14:19:35.1470608Z</CreatedDate>
  <LastChangedDate>2023-10-25T14:19:35.1470608Z</LastChangedDate>
  <Generation>2</Generation>
  <IsAssistCustomProgram>false</IsAssistCustomProgram>
  <AssistVersion>1</AssistVersion>
  <Steps>
    <Step ActionId="11" ActionText="MoveAbsolute">
      <ReceivedRawPositionX>-9999</ReceivedRawPositionX>
      <SentRawPositionX>-9999</SentRawPositionX>
      <ReceivedRawPositionZ>-9999</ReceivedRawPositionZ>
      <SentRawPositionZ>-9999</SentRawPositionZ>
      <PositionX>-79.9</PositionX>
      <PositionZ>192.5</PositionZ>
    </Step>
    <Step ActionId="11" ActionText="MoveAbsolute">
      <ReceivedRawPositionX>-9999</ReceivedRawPositionX>
      <SentRawPositionX>-9999</SentRawPositionX>
      <ReceivedRawPositionZ>-9999</ReceivedRawPositionZ>
      <SentRawPositionZ>-9999</SentRawPositionZ>
      <PositionX>-80.7</PositionX>
      <PositionZ>78.5</PositionZ>
    </Step>
    <Step ActionId="3" ActionText="Mix">
      <Volume>150</Volume>
      <Cycles>25</Cycles>
      <Speed>10</Speed>
      <Tracking>0</Tracking>
      <PositionZ>192.5</PositionZ>
    </Step>
    <Step ActionId="19" ActionText="Loop">
      <LoopToStep>3</LoopToStep>
      <LoopCount>19</LoopCount>
    </Step>
    <Step ActionId="3" ActionText="Mix">
      <Volume>150</Volume>
      <Cycles>25</Cycles>
      <Speed>10</Speed>
      <Tracking>0</Tracking>
      <PositionZ>192.5</PositionZ>
    </Step>
    <Step ActionId="19" ActionText="Loop">
      <LoopToStep>5</LoopToStep>
      <LoopCount>19</LoopCount>
    </Step>
    <Step ActionId="3" ActionText="Mix">
      <Volume>150</Volume>
      <Cycles>25</Cycles>
      <Speed>10</Speed>
      <Tracking>0</Tracking>
      <PositionZ>192.5</PositionZ>
    </Step>
    <Step ActionId="19" ActionText="Loop">
      <LoopToStep>7</LoopToStep>
      <LoopCount>19</LoopCount>
    </Step>
    <Step ActionId="3" ActionText="Mix">
      <Volume>150</Volume>
      <Cycles>25</Cycles>
      <Speed>10</Speed>
      <Tracking>0</Tracking>
      <PositionZ>192.5</PositionZ>
    </Step>
    <Step ActionId="19" ActionText="Loop">
      <LoopToStep>9</LoopToStep>
      <LoopCount>19</LoopCount>
    </Step>
    <Step ActionId="3" ActionText="Mix">
      <Volume>150</Volume>
      <Cycles>25</Cycles>
      <Speed>10</Speed>
      <Tracking>0</Tracking>
      <PositionZ>192.5</PositionZ>
    </Step>
    <Step ActionId="19" ActionText="Loop">
      <LoopToStep>11</LoopToStep>
      <LoopCount>19</LoopCount>
    </Step>
    <Step ActionId="3" ActionText="Mix">
      <Volume>150</Volume>
      <Cycles>25</Cycles>
      <Speed>10</Speed>
      <Tracking>0</Tracking>
      <PositionZ>192.5</PositionZ>
    </Step>
    <Step ActionId="19" ActionText="Loop">
      <LoopToStep>13</LoopToStep>
      <LoopCount>19</LoopCount>
    </Step>
    <Step ActionId="3" ActionText="Mix">
      <Volume>150</Volume>
      <Cycles>25</Cycles>
      <Speed>10</Speed>
      <Tracking>0</Tracking>
      <PositionZ>192.5</PositionZ>
    </Step>
    <Step ActionId="19" ActionText="Loop">
      <LoopToStep>15</LoopToStep>
      <LoopCount>19</LoopCount>
    </Step>
    <Step ActionId="3" ActionText="Mix">
      <Volume>150</Volume>
      <Cycles>25</Cycles>
      <Speed>10</Speed>
      <Tracking>0</Tracking>
      <PositionZ>192.5</PositionZ>
    </Step>
    <Step ActionId="19" ActionText="Loop">
      <LoopToStep>17</LoopToStep>
      <LoopCount>19</LoopCount>
    </Step>
    <Step ActionId="3" ActionText="Mix">
      <Volume>150</Volume>
      <Cycles>25</Cycles>
      <Speed>10</Speed>
      <Tracking>0</Tracking>
      <PositionZ>192.5</PositionZ>
    </Step>
    <Step ActionId="19" ActionText="Loop">
      <LoopToStep>19</LoopToStep>
      <LoopCount>19</LoopCount>
    </Step>
    <Step ActionId="3" ActionText="Mix">
      <Volume>150</Volume>
      <Cycles>25</Cycles>
      <Speed>10</Speed>
      <Tracking>0</Tracking>
      <PositionZ>192.5</PositionZ>
    </Step>
    <Step ActionId="19" ActionText="Loop">
      <LoopToStep>21</LoopToStep>
      <LoopCount>19</LoopCount>
    </Step>
    <Step ActionId="4" ActionText="Purge">
      <Speed>5</Speed>
    </Step>
    <Step ActionId="11" ActionText="MoveAbsolute">
      <ReceivedRawPositionX>-9999</ReceivedRawPositionX>
      <SentRawPositionX>-9999</SentRawPositionX>
      <ReceivedRawPositionZ>-9999</ReceivedRawPositionZ>
      <SentRawPositionZ>-9999</SentRawPositionZ>
      <PositionX>-79.8</PositionX>
      <PositionZ>192.4</PositionZ>
    </Step>
  </Steps>
</CustomProgram>
