# Supplementary material for: Multiplex, high-throughput method to study cancer and immune cell mechanotransduction
Source: Commun Biol. 2024 Jun 1;7:674. doi: 10.1038/s42003-024-06327-x (PMC11144229; doi:10.1038/s42003-024-06327-x)
Supplement: Supplementary file 7 — MATLAB Programs [file 42003_2024_6327_MOESM7_ESM.zip]

Archive with 3 entries (3 files):
- MATLAB Codes/VIAFLO_22G_needlehub.m
- MATLAB Codes/VIAFLO_onespeed.m
- MATLAB Codes/VIAFLO_StandardTips_AllSpeeds_Standard.m
