# Supplementary material for: Multiplex, high-throughput method to study cancer and immune cell mechanotransduction
Source: Commun Biol. 2024 Jun 1;7:674. doi: 10.1038/s42003-024-06327-x (PMC11144229; doi:10.1038/s42003-024-06327-x)
Supplement: Supplementary file 7 — MATLAB Programs [file 42003_2024_6327_MOESM7_ESM.zip › MATLAB Codes/VIAFLO_22G_needlehub.m]

%% Average FSS experienced in the 22 G needle hub female leur region. 
% Code set-up to calculate the FSS at the highest flow rate of 10 for the
% VIAFLO96 (294.8 µL/s). This code can be modified as needed.

% Article reference: 
% Fabiano, A.R., Robbins, S.C., Knoblauch, S.V., Rowland, S.J., Dombroski,
% J.A., King, M.R. (2024). Multiplex, high-throughput method to study
% cancer and immune cell mechanotransduction. 
% Department of Biomedical Engineering, Vanderbilt University.

l = 17.5;   % Length of female luer portion of needle hub (mm) > 1.75 cm - measured manually​
L = l/10;   % Convert length to cm 
n = 100;    % Number of iterations for the code 
Q = 294.8;  % Flow rate in µL/s (speed = 10 on VIAFLO)
            % Flow rates equivalent to speeds 1 - 10: Q = [11.8, 25.4,
            % 63.2, 80.7, 98.3, 129.1, 185.9, 235.8, 265.3, 294.8]
q = Q./1000;    % Convert from µL/s to mL/s
nu = 1.4e-2;    % Viscosity of cell media (water) at standard room temp & pressure (dyn*s/cm^2)

x_ax = linspace(0,L,n+1);
R0 = 0.300;     % Radius at the top of curve (L=0), half of ID0 (4.8 mm)***
                % ID at top of female luer needle hub is assumed to be ID0
                % from the long pipette tips (3 mm) since they latch
                % together for the custom needle design
RL = 0.0205;
                % Orifice radius, half of IDL in cm For the 22G needle
                % female luer hubs, will use the radius of the needle 22 G
                % needle radius --> (inner R = 2.05e-2 cm --> 0.0205 cm)

% Calculate the shear stress and velocity for the given parameters above
for i = 1:n+1
    R = R0 + (RL-R0)/L*x_ax(i);     % Location in the tip where ss and vx are being calculated 
    tau(i) = 4*q*nu/pi/R^3;
    vx(i) = q/pi/(R0+(RL-R0)/L*x_ax(i))^2;
end

% Time when fluid reaches L
tf = pi/q/3*L*(RL^3-R0^3)/(RL-R0);   

% First trapezoidal term
tau_avg = 0.5/R0;   

% Middle trapezoidal term
for i = 2:n
    tau_avg = tau_avg+1/(R0+(RL-R0)/L*x_ax(i)) 
end

% Last trapezoidal term
tau_avg = tau_avg+0.5/RL;  

% Account for variables to find avg ss
tau_avg = tau_avg/tf*4*nu*L/n;   


% Create a subplot to logarithmically plot the results 
% SHEAR STRESS
subplot(2,1,1)
semilogy(x_ax/L,tau,x_ax/L,tau_avg*ones(1,n+1), 'm--', 'LineWidth', 3)
xlabel('X/L','FontWeight','bold')
ylabel('\tau (dyn/cm^2)','FontWeight','bold')
set(gca,'FontSize',22,'FontWeight','bold')
set(gca,'LineWidth',3)
text(.1,8,'\tau_{avg} = 1.57 dyn/cm^2','FontSize',20,'FontWeight','bold')

% VELOCITY 
subplot(2,1,2)
semilogy(x_ax/L,vx,'LineWidth',3)
xlabel('X/L','FontWeight','bold')
ylabel('V_x (cm/s)','FontWeight','bold')
title('t_f = 0.60 s','FontWeight','bold')
set(gca,'FontSize',22,'FontWeight','bold')
set(gca,'LineWidth',3)
