# Supplementary material for: Multiplex, high-throughput method to study cancer and immune cell mechanotransduction
Source: Commun Biol. 2024 Jun 1;7:674. doi: 10.1038/s42003-024-06327-x (PMC11144229; doi:10.1038/s42003-024-06327-x)
Supplement: Supplementary file 7 — MATLAB Programs [file 42003_2024_6327_MOESM7_ESM.zip › MATLAB Codes/VIAFLO_onespeed.m]

%% VIAFLO96 Integra pipette tips - fluid shear stress & velocity - one speed
% Code to calculate the shear stress, velocity, and mean transit time for
% the narrowing region of a pipette tip. Current numbers input are for the
% VIAFLO96 speed of 10 (294.8 µL/s) and the standard Integra pipette tips.
% Parameters are also listed for the wide bore and long Integra pipette
% tips. 

% Article reference: 
% Fabiano, A.R., Robbins, S.C., Knoblauch, S.V., Rowland, S.J., Dombroski,
% J.A., King, M.R. (2024). Multiplex, high-throughput method to study
% cancer and immune cell mechanotransduction. 
% Department of Biomedical Engineering, Vanderbilt University.

l = 27.93;   % Length of the narrowing region of the tip (in mm)
             % STANDARD & WB (wide bore) = 27.93 mm 
             % LONG = 29.70 mm ​
L = l/10;    % Convert length to cm 
n = 100;     % Number of iterations for the code 
Q = 294.8;   % Flow rate in µL/s (speed = 10 on VIAFLO)
             % Flow rates equivalent to speeds 1 - 10: Q = [11.8, 25.4,
             % 63.2, 80.7, 98.3, 129.1, 185.9, 235.8, 265.3, 294.8]
q = Q./1000; % Convert from µL/s to mL/s

% Viscosity of cell media, assumed to be that of water at room temperature
% and standard pressure (dyn*s/cm^2)
nu = 1.4e-2;    

% Pipette tips radius information 
x_ax = linspace(0,L,n+1);
R0 = 0.2275;   % Radius at the top of curve (X=0), half of ID0 (in cm)
               % STANDARD & WB = 4.55 mm (ID0) - 0.2275
               % LONG = 3 mm (ID0)
RL = 0.023;    % Orifice radius, half of IDL (in cm)
               % STANDARD & LONG = 0.46 mm (IDL) 
               % WB = 1.52 mm (IDL)

% Calculate the shear stress and velocity for the given parameters above
for i = 1:n+1

    % Location in the narrowing reigon of the tip where the ss and vx are
    % being calculated
    R = R0 + (RL-R0)/L*x_ax(i);

    % Average velocity and shear stress at specified flow rate (q)
    tau(i) = 4*q*nu/pi/R^3;
    vx(i) = q/pi/(R0+(RL-R0)/L*x_ax(i))^2;
end

% Time when fluid reaches X = L
tf = pi/q/3*L*(RL^3-R0^3)/(RL-R0)   

 % First trapezoidal term
tau_avg = 0.5/R0;  

% Middle trapezoidal term
for i = 2:n
    tau_avg = tau_avg+1/(R0+(RL-R0)/L*x_ax(i)); 
end 

% Last trapezoidal term
tau_avg = tau_avg+0.5/RL;   

% Account for variables to find avg ss
tau_avg = tau_avg/tf*4*nu*L/n  

% Plot the results using semilog plots:
subplot(2,1,1)
semilogy(x_ax/L,tau,x_ax/L,tau_avg*ones(1,n+1), 'm--', 'LineWidth', 3)
xlabel('X/L','FontWeight','bold')
ylabel('\tau (dyn/cm^2)','FontWeight','bold')
set(gca,'FontSize',22,'FontWeight','bold')
set(gca,'LineWidth',3)
text(.1,100,'\tau_{avg} = 3.07 dyn/cm^2','FontSize',20,'FontWeight','bold')
% Max tau_avg at speed of 10: STANDARD = 3.07 dyn/cm^2, WB = 1.52 dyn/cm^2,
% LONG = 8.79 dyn/cm^2

subplot(2,1,2)
semilogy(x_ax/L,vx,'LineWidth',3)
xlabel('X/L','FontWeight','bold')
ylabel('V_x (cm/s)','FontWeight','bold')
title('t_f = 0.57 s','FontWeight','bold')
% Mean transit time (tf) at speed of 10: STANDARD = 0.57 s, WB = 0.74 s,
% LONG = 0.28 s
set(gca,'FontSize',22,'FontWeight','bold')
set(gca,'LineWidth',3)
