# Supplementary material for: Multiplex, high-throughput method to study cancer and immune cell mechanotransduction
Source: Commun Biol. 2024 Jun 1;7:674. doi: 10.1038/s42003-024-06327-x (PMC11144229; doi:10.1038/s42003-024-06327-x)
Supplement: Supplementary file 7 — MATLAB Programs [file 42003_2024_6327_MOESM7_ESM.zip › MATLAB Codes/VIAFLO_StandardTips_AllSpeeds_Standard.m]

%% VIAFLO96 Integra pipette tips - fluid shear stress & velocity
% All 10 mixing speeds for the VIAFLO96 (300 µL device). The parameters for
% the wide bore and long Integra pipette tips operable with the VIAFLO96
% are also listed to calculate the FSS, velocity, and transit time using
% this code modeling the narrowing region of a pipette tip.

% Article reference: 
% Fabiano, A.R., Robbins, S.C., Knoblauch, S.V., Rowland, S.J., Dombroski,
% J.A., King, M.R. (2024). Multiplex, high-throughput method to study
% cancer and immune cell mechanotransduction. 
% Department of Biomedical Engineering, Vanderbilt University.

l = 27.93;  % Length of the narrowing region of tip (in mm)
            % STANDARD & WB (wide bore) = 27.93 mm
            % LONG = 29.70 mm
L = l/10;   % Convert length to cm 
n = 100;    % Number of iterations for the code 

% List out operating speed 1 - 10 from the VIAFLO96 in a vector, from the
% VIAFLO96 user manual
Q = [11.8, 25.4, 63.2, 80.7, 98.3, 129.1, 185.9, 235.8, 265.3, 294.8];
q = Q./1000; % Convert from µL/s to mL/s

% Viscosity of cell media, assumed to be that of water at room temperature
% and standard pressure (dyn*s/cm^2)
nu = 1.4e-2;  

% Pipette tips radius information
x_ax = linspace(0,L,n+1);
R0 = 0.2275;    % Radius at the top of curve (X=0), half of ID0 (in cm)
                % STANDARD & WB = 4.55 mm (ID0)
                % LONG = 3 mm (ID0)

RL = 0.023;     % Orifice radius, half of IDL (where X=L) (in cm)
                % STANDARD & LONG = 0.46 mm (IDL)
                % WB = 1.52 mm (IDL) 

% Calculate the shear stress and velocity for the given parameters above
% First loop through the vector q, which is all ten mixing speeds 
for d=1:length(q)
    for i = 1:n+1

    % Location in the narrowing region of the tip where ss and vx are being
    % calculated
    R = R0 + (RL-R0)/L*x_ax(i);

    % Average velocity and shear stress at each flow rate 
    tau(i) = 4*q(d)*nu/pi/R^3;
    vx(i) = q(d)/pi/(R0+(RL-R0)/L*x_ax(i))^2;
    end 
    
    % Time when fluid reaches X = L
    tf(d) = pi/q(d)/3*L*(RL^3-R0^3)/(RL-R0);

    % First trapezoidal term
    tau_avg = 0.5/R0;   

    % Middle trapezoidal term
    for a = 2:n
        tau_avg = tau_avg+1/(R0+(RL-R0)/L*x_ax(a)); 
    end

    % Last trapezoidal term
    tau_avg = tau_avg+0.5/RL;  

    % Account for variables to find avg shear stress 
    tau_avg = tau_avg/tf(d)*4*nu*L/n; 
    % Recording the average shear stress at each flow rate 
    tau_average(d) = (tau_avg);      
    
% Plot the results using semilog plots:
cm = colormap(spring(10));
subplot(2,1,1)
semilogy(x_ax/L,tau, 'LineWidth', 3,'Color',cm(d,:))
% Add a line at the maximum average shear stress (at highest speed of 10)
yline(3.07,'--','LineWidth',3);
xlabel('X/L','FontWeight','bold')
ylabel('\tau (dyn/cm^2)','FontWeight','bold')
title('Fluid shear stress')
set(gca,'FontSize',22,'FontWeight','bold')
set(gca,'LineWidth',3)
text(.04,200,'Max \tau_{avg} = 3.07 dyn/cm^2','FontSize',20,'FontWeight','bold');
% Max tau_avg STANDARD = 3.07 dyn/cm^2, WB = 1.52 dyn/cm^2, LONG = 8.79
% dyn/cm^2

hold on

subplot(2,1,2)
semilogy(x_ax/L,vx,'LineWidth',3 ,'Color',cm(d,:))
xlabel('X/L','FontWeight','bold')
ylabel('V_x (cm/s)','FontWeight','bold')
title('Velocity')
set(gca,'FontSize',22,'FontWeight','bold')
set(gca,'LineWidth',3)
text(.04,100,'Min t_{f} = 571 ms','FontSize',20,'FontWeight','bold');
hold on
end 

% Flow rates of the VIAFLO (µL/s) for the legend 
legend('11.8', '25.4', '63.2', '80.7', '98.3', '129.1', '185.9', '235.8', '265.3', '295.8');

% Create table for results showing flow rate, average ss, and mean transit
% time
Flow_Rate = [transpose(Q)];
format bank
Transit_Time = [transpose(tf)];
Avg_SS = [transpose(tau_average)];
results = table(Flow_Rate,Transit_Time,Avg_SS)
